# Supplementary material for: Cultural stress, family functioning, hazardous alcohol use, and mental health among Latin American parents in the United States: A latent profile analysis
Source: PLoS One. 2025 Nov 21;20(11):e0337543. doi: 10.1371/journal.pone.0337543 (PMC12637974; doi:10.1371/journal.pone.0337543)
Supplement: S1 Data — (ZIP) [file pone.0337543.s002.zip]

Archive with 2 entries (2 files):
- Latino Parents in the US_LPA_PLOS_One.xls
- __MACOSX/._Latino Parents in the US_LPA_PLOS_One.xls
