# Supplementary material for: Cultural stress, family functioning, hazardous alcohol use, and mental health among Latin American parents in the United States: A latent profile analysis
Source: PLoS One. 2025 Nov 21;20(11):e0337543. doi: 10.1371/journal.pone.0337543 (PMC12637974; doi:10.1371/journal.pone.0337543)
Supplement: S1 Data — (ZIP) [file pone.0337543.s002.zip › Latino Parents in the US_LPA_PLOS_One.xls]

## Sheet: Sheet1
m_id	age	sex	education	income_us	second_g	region2	partner	discrimination_us_1	discrimination_us_2	discrimination_us_3	discrimination_us_4	discrimination_us_5	discrimination_us_6	discrimination_us_7	reception_us_1	reception_us_2	reception_us_3	reception_us_4	reception_us_5	reception_us_6	class5	DEPRESS	ANXIETY	FPDEM	FPINT	FRFC	HARMALC
2	42	1	1	1	0	2	1	3	4	5	5	4	5	5	5	5	4	4	5	4	5		16	41	60	51	1
4	46	0	1	1	1	1	1	1	1	1	1	1	1	1	4	1	1	1	1	1	1	20		18	40	21	1
5		0	1	1	0	5	1	1	1	1	1	1	2	2	2	3	2	1	2	4	2	3	3	35	67	26	0
6	44	0	0	0	1	1	0	5	4	5	4	4	4	3	4	3	4	3	4	3	5	21	16	25	45	31	1
8	55	0	1	1	1	1	1	1	1	1	1	1	1	1	1	1	1	1	1	1	1	18	15	24	56	47	0
9	42	0	0	0	1	1	1	1	2	2	3	4	5	3							4			29	45	36
10	30	1	1	1	0	3	1	4	3	3	4	4	4	3	2	4	4	4	3	4	4	9	7	44	62	53	1
11	37	0	0	0	0	5	1	3	3	1	3	2	3	2	2	2	2	3	4	2	3	5	1	27	54	15	0
12	30	0	0	0	1	1	0	2	2	2	3	2	1	2	1	5	4	3	4	4	2	18	8	27	33	35	0
13	31	1	1	1	1	1	1	1	1	1	1	1	1	1	1	1	3	2	1	3	1	5	4	38	61	21	1
14	35	1	1	1	0	3	1	4	4	3	4	2	2	2	1	1	1	1	5	2	3	15	9	44	67	28	0
15	44	0	0	0	1	1	1	1	3	3	2	3	4	3	3	3	2	2	3	3	4	1	0	41	70	15	1
16	45	1	1	1	0	3	1	2	2	2	3	3	2	2	3	1	1	2	2	4	3	7	5	43	62	39	0
17	47	0	1	1	0	2	1	1	1	1	1	1	1	1	1	1	1	1	1	1	1	8	6	32		32	0
18	44	1	1	1	1	1	0	1	1	1	1	3	3	2	3	3	3	2	3	3	2	1	0	38	62	16	0
19	33	1	0	0	1	1	0	3	4	4	2	4	3	3	4	2	4	3	4	2	4	17	11	35	54	47	1
20	27	1	0	0	1	1	0	1	1	1	1	1	1	1	1	1	1	1	1	1	1	7	0	38	72	19	0
21	45	0	1	1	0	3	1	1	2	3	3	1	1	1	3	3	3	3	3	3	2	9	2	33	54	26	0
24	36	1	0	0	0	5	1	3	4	4	4	4	3	4	5	5	5			5	5	4	0	31	52	25	1
26	36	0	0	0	0	5	1	3	3	1	3	3	3	3	3	3	3	3	1	3	4	5	0	28	72	13	0
27	32	0	1	0	1	1	0	1	1	1	1	1	1	1	1	1	1	1	1	1	1	0	0	45	68	16	0
28	35	1	1	0	0	2	1	4	4	4	4	4	4	4	4	4	4	4	4	4	5	21	14	40	61	52	1
29	46	1	0	0	1	1	0	3	3	3	3	2	2	3	3	3	3	2	4	4	4	13	7	42	68	29	1
30	35	0	1	0	1	1	1	4	3	2	3	4	3	3	5	4	3	2	3	4	4	9	10	40		53	1
32	33	1	0	0	1	1	1	1	2	2	1	2	3	3	1	2	2	1	2	4	3	6	3	42	60	31	1
34	44	0	0	0	0	2	0	2	2	2	2	2	2	2	3	3	3	3	4	3	2	6	0	37	59	41	0
35	52	0	0	1	0	2	1	3	2	2	3	3	3	2	2	3	3	3	3	4	4	10	5	32	42	37	1
36	52	1	1	0	1	1	1	3	3	2	3	3	3	3	3	3	4	2	2	4	4	12	11	23	36	43	1
38	46	0	0	0	0	4	1	3	5	3	2	2	2	1	1	1	1	1	1	1	3	10	14	31	59	31	0
39	43	0	1	1	0	2	0	1	2	1	1	1	2	1	1	1	1	1	1	1	1	0	1	43		11	1
40	49	1	0	0	0	3	1	3	3	3	4	4	3	2	4	4	4	4	4	4	4	4	4	29	50	33	0
43	44	0	0	0	1	1	0	2	3	3	2	3	4	4	2	4	4	4	4	2	4	13	10	24	39	32	1
44	25	0	1	0	0	5	0	3	2	2	3	2	3	2	3	2	1	3	1	2	3	11	6	35	47	35	0
45	32	0	1	0	1	1	1	2	2	2	2	1	1	1	1	1	2	1	1	1	1	0	1	40	72	11	0
47	33	0	0	1	1	1	1	1	2	2	3	3	3	3	1	1	1	1	1	5	3	3	0	47	72	18	0
48	28	1	1	1	1	1	1	2	3	4	2	1	3	3	4	3	3	4	2	4	4	7	6	36	60	26	1
49	39	0	1	1	1	1	1	3	4	5	4	5	2	1	1	4	2	2	4	4	4	17	9	41	60	32	1
52	39	0	0	1	0	3	1	2	2	2	3	2	2	2	4	2	3	2	2	2	3	13	6	35	57	30	0
56	42	0	1	1	1	1	1	1	3	3	4	4	4	4	2	4	4	2	3	4	4	3	4	44	71	24	0
58	32	0	0	1	1	1	1	3	2	4	3	2	3	3	4	1	1	1	4	4	4	8	10	48	70	23	0
59	44	0	1	0	1	1	0	3	3	3	3	3	3	3	3	3	4	4	3	3	4	12	7	40	60	50	1
61	31	0	1	1	0		1	3	3	3	4	3	3	4	4	3	1	3	4	4	4	21	16	39	65	42	1
62	25	1	1	1	1	1	1	3	3	3	4	2	3	2	2	2	2	2	4	4	4	20	14	42	63	35	1
63	41	0	0	1	1	1	1	2	2	2	3	2	2	2	4	3	2	3	2	4	2	13	7	36	51	39	1
64	34	1	0	0	1	1	1	1	1	2	2	1	1	1	3	1	1	1	2	4	1	14	5		61	18	0
65	35	0	0	0	0	2	0	1	2	2	1	2	1	1	1	1	1	1	3	4	1	1	1	41	63	16	0
66	46	0	0	1	0	3	1	1	1	1	1	1	1	1	1	1	1	1	1	2	1	3	7	38	62	32	0
67	42	1	0	0	1	1	1	3	2	2	4	4	4	3	2	3	2	3	4	4	4	12	10		53	45	1
68	36	0	0	0	0	2	1	4	2	2	3	2	3	2	4	3	4	4	5	4	4	7	5	38	68	20	0
70	39	0	1	0	1	1	1	1	1	1	1	2	2	2	1	1	1	5	3	3	2	4	5	42	71	39	0
72	34	0	0	1	0	5	1	3	1	1	1	1	1	1	2	1	1	1	1	1	1	3	0	35	72	12	1
73	31	0	1	0	0	2	1	4	4	4	5	5	4	5	5	5	5	4	4	4	5	21	18	45	67	54	1
74	36	0	0	0	0	2	1	1	1	2	2	3	2	1	3	2	2	4	3	3	2	6	11	45	70	25	0
75	36	0	0	1	0	5	0	1	2	2	3	1	1	1	4	1	1	1	3	4	2	11		36	55	40
77	40	0	1	0	0		1	3	3	3	3	3	3	3	4	1	3	4	4	4	4	18	8	43	69	46	0
79	38	1	0	0	0	2	1	3	2	1	3	3	2	1	3	2	3	4	2	3	2	6	5	44	62	40	1
81	33	0	1	1	1	1	1	2	3	2	3	1	1	1	4	2	2	1	1	2	3		6		52	32	0
82	43	1	1	1	1	1	1	2	2	2	2	2	2	2	2	2	2	2	4	3	2	3	0		63	45	0
83	47	0	0	1	0	5	0	2	2	2	2	1	1	1	1	1	1		5		2	4	8			25	0
84	33	0	0	0	1	1	0	1	2	4	3	4	5	4	4	1	2	1	1	1	4	22	21	32	45	29	0
85	40	1	1	1	1	1	0	3	4	3	3	4	4	3	5	4	3	3	4	4	4	4	0	39	62	43	0
86	37	1	1	1	0	3	1	3	3	2	3	2	2	1	3	2	3	3	2	2	3	10	7	36	68		1
87	34	1	1	0	1	1	0	4	5	4	5	4	4	4	2	1	1	1	1	1	4		0	42	65	57	0
88	38	0	1	1	0	5	1	1	1	1	1	4	1	1	5	5	2	5	3	3	2		0	37	57	28	0
89	42	1	0	0	0	5	1	3	3	3	3	3	4	2	4	2	4	2	3	3	4	3	0	41	57	25	0
90	45	1	1	0	0	3	1	1	1	1	2	2	2	1	3	2	2	1	1	1	1	3	0	43	72	22	0
91	38	1	0	1	1	1	1	1	1	2	3	1	1	1	2	2	2	2	3	3	2	3	0	36	63	24	0
92	39	0	1	1	0	4	1	1	2	1	3	1	1	1	1	1	1	1	1	1	1	2	0	35	72	16	0
93	40	0	0	1	1	1	1	2	3	3	4	4	4	4	2	4	1	1	1	5	4	8	5	41	72	11	1
94	40	1	1	0	0	2	1	3	1	2	1	1	3	2	1	3	2	2	1	2	3	6	4	40	57	50	1
95	44	1	0	0	1	1	1	2	3	2	3	3	3	3	4	4	3	3	3	4	4		7	29	38	42	1
99	42	0	0	0	0		1	2	2	2	1	3	2	2	1	1	1	2	1	2	3	9	7	36		41	0
100	38	0	0	1	1	1	1	1	1	3	3	2	2	2	1	4	3	1	4	4	2	0	0	48	72	10	0
101	35	0	0	0	0	5	0	1	1	1	1	1	1	1	5	1	1	1	1	1	1	13	6	48	72	13	0
102	43	1	0	0	1	1	0	3	4	4	3	4	4	4	4	4	3	4	4	4	5	23	11	42	60	52	1
103	34	1	1	0	0	2	1	5	4	5	4	3	4	5	2	5	4	3	4	4	5	20	14	39	61	48	1
105	46	1	0	1	0	2	1	4	3	4	4	2	4	4	3	5	5	3	4	5	5	20	12	37	47	39	1
106		1	0	0	1	1	1	5	4	4	5	5	4	5	1	1	5	5	4	5	5	22	18	44	68	54	1
107	37	1	0	1	1	1	1	2	2	4	4	3	2	1	4	3	2	2	2	3	3	15	13	38	59	40	1
108	39	0	1	1	0	5	0	3	3	2	3	3	3	2	4	2	3	1	1	2	3	7	2	46	72	23	0
109		0	1	1	0	2	1	5	5	5	4	4	5	5	3	3	3	5	5	3	5	25	17	33	54	35	1
111	46	1	0	1	0	4	1	3	3	2	3	4	2	3	4	4	3	4	4	4	4	18	21	34	50	47	1
112	41	0	0	1	0	2	0	3	2	2	4	4	4	4	5	5	3	1	4	5	4	17	9	28	30	37	0
113	36	0	1	0	0	3	0	3	3	3	3	3	4	2	3	3	3	4	4	3	4	3	7	38	66	16	1
115	30	1	1	0	0	2	1	2	1	2	2	3	3	2	4	2	1	1	1	2	3	7	4	34	53	42	0
116	48	1	0	0	1	1	1	1	1	2	2	1	1	1	1	1	1	1	1	1	1	2	0	45	72	10	0
117	42	0	0	0	1	1	0	1	2	2	2	2	2	2	3	3	3	3	3	3	2	10	7	38	69	27	1
118	34	1	0	0	1	1	0	2	2	2	3	2	2	2	2	1	1	1	1	2	3	22	21	32	54	43	0
119	39	0	0	0	0	2	1	3	2	3	4	3	2	4	4	2	4	3	4	5	4	19	15	28	46	38	1
120	38	0	1	1	0	3	1	2	2	2	2	1	1	1	1	2	2	1	2	2	1	0	0	28	72	17	0
121	39	0	1	1	1	1	1	3	3	3	2	3	2	3	3	3	3	4	4	4	4	10	6	36	62	40	0
122	47	0	1	1	1	1	1	1	1	1	1	1	1	1	1	1	1	1	1	1	1	3	0	38	68	18	0
124	46	0	1	1	0		1	1	1	1	1	1	1	1	1	1	1	1	1	1	1	0	0	37	66	12	0
125	34	0	0	0	0	2	0	3	4	2	3	3	3	3							4			40	64	25
126	35	1	0	0	1	1	0	3	3	3	4	3	2	4	3	3	4	4	4	4	4	15	12	31	49	38	1
127	36	0	0	1	0	5	0	4	3	2	3	3	3	3	4	3	4	1	3	3	4	3	4	38	65	37	1
128	31	0	0	0	1	1	1	3	2	2	2	3	2	3	3	4	3	3	4	4	4	23	5	30	47	36	1
130	30	0	0	1	0	2	1	1	1	1	4	2	2	2	3	4	2	1	3	4	2	5	0	34	59	30	0
131	42	1	0	0	1	1	1	3	4	3	3	2	2	3	4	4	3	3	5	5	4	10	7	26	41	45	1
133	38	0	1	0	0	3	1	1	1	1	1	1	1	1	4	1	1	1	1	2	1	6	0	31	72	27	0
134	41	0	1	0	0		1	2	2	1	2	1	1	2	1	1	1	1	1	2	1	2	4	43	71	16	0
136	32	1	1	1	1	1	1	1	2	2	3	3	4	4	4	4	4	4	4	4	4	10	7	39	58	32	1
137	35	0	0	0	1	1	1	1	1	2	4	1	1	1	1	1	1	1	1	1	1	17	17	46	71	20	0
138	51	1	0	1	1	1	1	2	3	1	1	1	5	1	1	1	1	1	1	1	3	4	0	39	62	40	0
140	35	1	1	1	1	1	1	2	2	2	2	2	2	2	1	1	1	1	1	1	3	8	1	38	59	32	0
141	30	0	1	0	1	1	1	4	3	2	4	3	2	3	2	3	2	2	3	2	4	8	6	43	57	40	0
142	32	0	0	0	1	1	1	1	2	2	2	1	2	2	3	3	3	2	2	4	2	1	1	37	60	27	0
143	34	1	1	1	1	1	1	3	4	4	3	2	3	4	2	4	4	4	2	3	4	11	8	27			1
144	44	1	1	0	0	4	1	3	2	3	4	2	4	4	3	1	4	1	1	4	4	2	0	43		33	0
145	43	0	1	1	0	3	1	1	1	1	1	1	1	2	2	1	2	2	1	1	1	5	5	43	64	28	0
148	38	1	1	0	0	2	1	2	1	2	3	2	2	1	3	2	3	4	3	4	2	4	2	34	56	45	1
149	56	0	1	1	0	5	1	2	1	2	1	1	1	1	2	2	2	3	3	2	2	10	7	37	58	39	0
150	28	0	0	0	1	1	1	3	1	3	4	2	2	2	1	1	1	1	4	5	3	6	5	42	64	31	0
151	35	1	1	1	1	1	0	1	1	1	1	1	1	1	1	4	1	1	1	5	1	5	1	43	72	31	0
152	47	1	1	0	0	3	0	1	1	1	1	1	1	1	1	5	5	1	1	1	1	21	7	37	70	30	0
154	45	1	0	0	0	2	1	1	2	2	3	2	1	2	2	1	1	3	1	2	3		3	44		42	0
155	29	0	0	0	0	5	1	1	1	1	1	1	1	1	1	1	1	2	1		1	8	0				0
156		1	1	0	1	1	1	5	5	5	5	5	5	5	3	5	5	5	5	5	5	12	9	48	72	60	1
158	58	1	0	0	0	5	1	3	4	1	1	1	1	2	3	4	3	3	3	1	2	9	7	41	63	41	0
159	38	1	0	1	1	1	1	1	1	1	1	1	1	1	1	1	1	1	1	2	1	0	0	39	65	23	1
160	47	1	1	0	0	3	1	1	1	1	1	5	1	1	2	1	1	3	1	1	1	5	4	42	64	27
161	49	0	1	0	0	3	0	3	3	4	4	5	5	5	4	4	4	4	4	4	5		0	36	67	24	1
162	35	0	1	1	0	2	1	3	3	3	3	2	2	2	4	4	3	2	4	4	4	2	14	46	57	44	0
163		1	0	0	0	3	1	5	5	5	5	5	5	5	5	5	5	5	5	5	5	24	21	48	72	60	1
164	48	1	1	1	0		1	1	1	1	3	1	1	1	1	1	1	1	1	1	1	4	0		58		0
165	29	0	1	1	0	3	1	4	3	1	3	2	3	2	3	4	2	2	4	4	4	13	11	39	67	26	0
168	45	1	1	0	0	2	1	2	3	1	5	3	5	4	3	3	3	3	4	1	4	17	6				0
170	51	0	1	1	0	5	1	1	1	2	3	1	1	1	1	1	1	1	1	4	1		0	48	72	13
172	31	0	1	1	0	5	1	1	4	4	4	2	2	1	4	3	3	2	2	3	3	7	6	37	61	24	0
174	40	0	1	1	1	1	1	2	2	2	2	2	2	1	2	2	1	1	2	2	3	3	0	35	59	21	0
175	46	0	0	0	0	3	0	1	1	1	1	1	1	1	3	1	1	1	1	1	1	8	1	34	62	23
176	45	0	0	0	0	2	1	1	1	1	1	1	1	1							1			35	67	34
180	40	1	1	1	1	1	1	4	4	4	4	4	4	4	5	4	3	3	4	5	5	18	10	41	61	24	0
181	48	0	0	0	0	2	1	3	2	1	2	3	2	2	3	4	2	3	4	2	2	9	4	40	53	43	1
183	44	0	0	1	0	2	1	3	3	3	3	3	3	3	4	4	3	3	3	4	4	3	0	39	69	30	0
184	35	0	0	0	0	3	1	1	1	1	2	1	1	1	1	1	1	1	1	2	1	6	6	31	54	38	1
185	34	0	0	0	0	4	1	3	3	3	3	3	3	3	3	3	4	3	3	4	4	6	7	45	69	31	0
187	59	0	1	1	0	3	0	1	1	1	1	1	1	1	1	5	1	1	1	1	1	2	0	46	72	12	0
188	40	0	1	1	0	3	1	3	3	3	3	2	2	2	3	3	2	2	2	2	3	8	0	42	62	18	0
189	33	0	1	1	0	5	1	2	1	2	2	1	2	1	1	1	1	1	2	2	1	5	1	42	65	21	0
190	34	0	1	0	0	2	1	2	1	2	3	2	3	2	4	2	4	2	2	1	3	4	3	44	62	42	1
192	34	0	1	0	1	1	1	1	1	1	1	1	1	1	1	1	1	1	1	1	1	8	2	39	65	32	0
193	37	0	1	1	1	1	1	3	2	2	2	3	3	3	3	4	3	3	3	3	4	10	6	35	57	31	0
194	46	1	1	1	0	2	1	1	2	2	2	2	2	2	3	4	3	2	4	3	2	6	4	27	66	24	0
195	32	0	0	0	0	2	1	1	1	1	1	2	2	1	3	1	1	1	1	1	1	4	2	41	61	47	0
196	41	0	0	0	0	2	1	1	3	4	4	2	3	1	5	4	5	5	5	5	4	13	7	48	67	21
197	40	0	0	1	1	1	1	3	4	3	4	2	2	1	4	4	3	2	4	4	4	18	12	25	45	38	0
200	41	0	0	0	0	2	1	1	1	1	1	1	1	1	2	5	2	2	2	2	2	5	2	48	71	18	0
202	40	0	0	1	0	2	0	4	4	3	4	4	4	4	4	4	4	4	4	5	5	24	10	30	49	39
203	35	1	0	0	1	1	1	4	4	2	3	4	4	4	5	4	4	4	3	5	5	18	16	42	61	51	1
204	44	0	1	1	0	3	0	1	3	2	2	2	2	1	2	1	1	1	1	1	3	4	1	40	71	18	0
205	46	1	1	0	0	2	1	1	2	1	1	2	1	1	1	1	2	1	2	1	1		1		64		0
208	49	0	0	1	1	1	1	2	2	1	3	1	1	1	1	1	1	1	1	4	1	8	6	43	65	32
210	46	0	0	1	1	1	0	3	3	2	3	3	2	3	3	4	3	3	4	3	4	13	9	40	66	54	1
212	51	1	0	1	0	3	1	4	3	3	3	2	2	2	4	3	2	2	2	2	3	4	13	40	59	31
213	43	1	0	1	0	5	0	3	3	2	3	2	2	1	2	1	1	1	2	3	3	11	6	33	66	24	0
214	41	0	1	0	0	3	1	4	4	3	4	4	4	3	5	3	3	3	4	3	5	2	0	47	68	43
215	32	1	0	0	1	1	0	3	2	2	2	5	2	2	5	3	3	3	3	3	4	1	0	39	62	33	0
216	31	1	0	0	0	3	0	3	3	2	3	3	3	2	5	1	1	1	2	1	3	12	2		67	33	0
217	38	0	1	1	0	3	1	2	2	2	3	3	2	2	4	2	3	2	3	2	3	13	7	34	51	33	0
218	41	0	1	0	0	5	1	4	4	3	3	3	1	1	1	4	1	4	4	2	4	11	7	44	65	39	0
219	41	0	0	0	1	1	1	3	3	3	3	3	3	2	4	4	3	2	3	3	4	8	5	38	71	21
222	40	0	0	0	0	2	1	3	5	4	3	3	4	3	3	4	3	3	3	3	4	19	12	40	62	35	0
224	42	1	1	1	1	1	1	3	3	3	3	3	3	3	3	3	3	3	3	3	4	12	14	44	67	58	0
225	32	1	1	1	0	5	1	1	1	1	1	1	1	1	4	1	1	1	1	4	1	1	1	43	69	26	0
226	33	1	0	0	1	1	1	3	2	4	2	4	4	3	4	4	3	4	4	4	4	8	14	34	52	36	1
227		0	1	0	1	1	1	3	4	3	4	4	3	4	3	4	3	3	4	3	4	9	6	31	48	42
228	30	0	0	0	0	4	1	3	2	1	2	2	2	3	4	1	4	4	3	5	2	17	7	43	71	32	0
229	46	0	1	0	0	3	1	3	2	3	3	2	2	2	4	2	3	2	1	2	3	9	1	35	48	30	0
231		0	1	1	1	1	0	3	3	3	3	4	4	3	5	3	5	4	3	4	4	19	11	32	44	43	0
233	37	0	0	0	1	1	0	1	2	3	3	2	2	1	4	4	2	1	3	4	2	5	5	34	64	33	0
235	37	0	0	0	1	1	0	3	3	3	3	2	3	2	2	3	2	2	2	3	3	7	2	33	58	30	1
236	35	1	0	1	1	1	1	2	3	4	3	2	3	3	4	3	3	2	4	4	4	6	0	38	62	33	1
239	40	1	0	1	0	2	0	3	2	2	4	2	1	1	1	1	1	1	1	4	3	8	6	48	72	27	1
241	40	1	1	0	0	3	1	1	2	3	2	3	4	5	1	2	1	2	5	4	4	14	9	28	43	33	0
242	49	0	1	1	0	3	1	1	2	2	3	1	1	2	1	1	3	1	1	1	1	7	5	42	66	37	0
243	50	0	1	1	1	1	1	1	3	3	3	3	4	3	2	4	2	2	4	4	4	1	2	35	57	20	0
245	43	0	0	0	0	5	1	3	3	4	3	2	3	3	3	3	3	3	3	3	4	14	10		64		0
246	39	1	1	0	0	5	1	1	1	1	2	1	1	1	2	1	1	1	1	1	1	6	4	43	70	20	1
247	49	0	1	1	0	3	1	2	2	2	2	2	2	1	1	2	2	1	1	2	3	2	0		72	20	0
248	45	0	0	0	1	1	0	1	1	1	1	1	1	1	3	1	1	1	2	3	1	9	9	48	71	54	0
251	41	0	0	1	1	1	1	2	4	3	3	3	3	2	2	3	3	1	3	4	4	8	7	37	63	17	0
254	36	0	1	1	0	4	1	3	3	2	2	3	2	2	2	4	2	2	2	2	3	8	5	41	58	28	0
258	35	0	0	0	0	3	1	4	4	4	4	3	3	2	5		5	4	4	4	5	16	9	32	65	33	1
262	37	0	1	0	0	3	0	5	5	3	5	5	5	5	3	5	3	5	5	5	5	13	6	35		17	0
264	37	1	0	1	1	1	1	1	1	1	3	1	1	1	3	1	3	1	1	1	1	0	0	42	69	20	0
266	42	1	0	0	1	1	1	3	4	4	4	4	3	4							5	13	14	40	59	50
267	45	1	0	1	0	3	1	2	2	1	1	2	2	1	3	2	3	2	3	2	2	3	4	32	60	32	1
269	46	0	1	1	0	5	1	1	1	1	1	1	1	1	1	1	1	1	1	1	1	6	6	34	54	36	0
272	56	0	1	1	0	3	1	1	2	1	2	1	5	1	1	5	1	1	1	3	3		0				0
275	49	0	1	1	1	1	0	1	1	1	2	1	1	1	3	3	3	3	3	3	2	1	0	31	64	18
276	52	0	0	1	0	2	1	1	1	1	1	1	1	1	1	1	1	1	1	1	1	1	0	38	68	17	0
277	35	0	1	0	0	3	1	2	2	1	3	1	1	1	1	1	1	1	1	1	1	5	1	35	63	14	0
278	42	0	0	1	0	3	1	2	2	2	4	3	2	2	3	2	3	2	2	2	3	20	19	40	59	44	0
279	32	0	1	1	0	5	1	2	2	2	3	3	3	2	4	3	4	3	2	2	4	1	1	37	72	30	0
281	46	1	0	0	0	3	1	4	5	2	3	3	3	3	3	3	3	3	4	4	4	14	5	37	68	16	0
282	35	0	0	0	1	1	0	1	1	1	1	1	1	1	1	4	4	1	3	1	1	14	7		63	46	1
284	32	1	0	1	1	1	1	2	2	2	3	1	1	1	2	2	1	3	4	4	2	1	0			14	0
285	38	0	0	1	0	5	1	1	1	1	1	1	2	1	3	1	2	1	1	1	1	11	7	37	57	52	0
287	38	1	0	1	1	1	0	2	1	1	2	1	1	2	3	3	3	3	3	3	2	0	0	37	60	20	0
288	46	0	0	0	0	2	1	2	2	1	2	2	1	2	2	1	4	2	2	1	3	7	2	43	70	35	0
291	35	0	1	1	0	3	1	4	2	3	4	3	3	3	3	3	4	2	4	2	4	25	12	45	72	29	0
292		1	0	0	1	1	1	3	5	3	3	5	4	4	5	4	3	2	4	5	5	22	17	43	66	51	1
294	43	1	1	0	0	3	1	5	5	5	4	3	4	3	3	4	5	4	4	4	5	2	1	40	72	25	0
295	30	1	0	0	1	1	1	4	5	4	5	4	4	5	5	4	5	5	4	5	5	22	18	43	69	54	1
297	27	1	0	0	1	1	0	3	4	3	4	4	5	5	2	2	3	4	4	5	5	20	17	44	65	53	1
298	36	1	0	0	0	3	0	2	1	3	1	2	5	4	3	3	2	1	4	5	4	11	7	21	35	34	1
299	35	0	0	0	0	5	1	1	1	1	1	1	1	1	1	1	1	1	1	1	1	24	10	34	54	46	0
301	55	1	1	1	0	3	1	1	1	1	1	1	1	1	3	1	1	1	1	1	1	7	4	41	62	32	0
304	41	0	1	1	0	2	0	4	3	5	5	4	4	4	4	4	5	4	5	5	5	21	12	32	55	32	1
305	30	0	0	1	0	5	1	2	2	2	2	2	2	2	1	1	1	1	1	1	3	0	1	48	72	29	0
306	35	0	1	0	0	3	1	2	2	2	2	2	2	2	1	1	1	1	3	3	3	11	7	32	71	25	0
307	41	1	1	1	1	1	1	1	1	1	1	1	1	1	1	1	1	1	1	1	1	10	9	31	57	29	0
310	33	0	0	0	0	2	0	3	2	3	3	2	2	2	3	4	4	3	3	3	4	15	10	36	60	28	0
311	46	1	0	1	1	1	0	4	3	4	4	4	4	3	2	4	4	3	4	5	5	16	15	39	61	49	1
312	42	0	0	1	1	1	1	3	3	3	3	3	3	3	2	3	3	3	2	2	4	9	8	28	51	30	1
313	35	1	0	0	0	2	0	4	3		3	1	3	3	3	3	3	3	2	4	4		18	28		43	0
316	37	0	0	1	0	4	1	2	2	2	2	1	2	2	2	1	1	1	1	1	1	2	1	31	68	40	0
317	34	0	0	1	1	1	1	5	4	4	4	4	5	4	4	4	4	4	4	3	5	18	18	44	64	52	1
318	50	1	0	1	0		1	1	1	3	3	3	3	3	4	1	2	3	3	2	4	3	2	38	55	42	0
320	48	0	0	0	0	2	1	4	4	4	4	4	4	4	5	5	5	5	5	5	5	16		48	72	60	0
322	31	0	0	0	0	5	1	3	3	3	3	3	3	3	2	3	2	3	3	2	4	12	0	42	66	40	0
324	35	0	0	0	0	4	0	3	3	3	4	3	2	2	1	3	4	4	4	5	4	9	3	44	67	35	0
325	52	0	1	1	0	3	1	1	1	1	1	2	1	1	3	3	1	1	1	1	1	3	0	44	70	27	0
326	55	1	1	1	0		1	1	1	1	1	2	2	2	3	2	3	4	3	3	2	7	3	34	52	33	0
327	44	1	1	0	0	4	1	2	2	3	3	2	2	1	2	4	2	2	2	3	3	20	9	36	58	51	0
328	41	0	0	0	0	2	0	1	1	1	1	1	1	1	3	3	1	1	1	1	1	2	0	40	72		0
329	33	1	0	1	1	1	1	3	2	3	3	3	3	3	5	4	4	4	4	4	4	7	2	31	51	34	0
330	37	1	1	0	0	3	1	2	2	1	2	1	2	1	3	2	1	3	2	2	1	12	10	33	49	24	0
331	49	0	1	1	0	5	1	3	3	3	3	3	3	3	3	1	1	1	1	1	3	14	10	46	65		0
332	46	1	0	1	0	4	1	1	1	1	1	1	1	1	1	3	1	1	1	4	1		0	37	56	39	1
333	32	0	0	1	1	1	1	2	1	1	3	1	1	1	3	3	2	1	3	4	2	7		34	57	36	0
334	30	1	0	0	0	2	1	1	3	1	2	3	3	3	2	2	2	1	2	4	3	5	1	35	54	30	0
335	49	0	1	1	0	3	0	2	1	3	4	2	1	1	1	1	1	1	1	1	3	5	3	40	57	44	0
339	38		0	0	1	1	0	1	1	1	1	1	1	1	1	1	1	1	2	1	1	10	13				0
341	55	0	1	1	1	1	0	2	2	1	2	2	2	2	4	2	4	3	4	4	2	16	21	34	68	32	1
345	40	0	1	0	1	1	0	2	3	4	3	3	2	2	2	1	1	1	2	2	3	8	3	39	66	33	0
346	33	1	0	1	1	1	1	5	5	4	5	1	5	4	5	4	3	5	5	5	5	21	18	30	20	41	1
347	33	0	0	0	0	5	0	1	1	1	1	1	1	1	5	2	1	1	1	1	1	10	7	44	69	17	0
348	40	0	1	1	0	5	1	3	3	3	3	3	2	2	2	4	4	2	5	4	4		0	41	65	33	0
349	33	0	0	0	1	1	0	3	2	2	3	2	3	2	4	2	4	4	4	4	4	8	5	43		27	0
350	36	0	1	1	0	5	1	3	3	3	3	3	2	1	2	2	2	2	4	2	3	8	1	43	72	23	0
351	34	1	0	1	1	1	1	3	3	1	3	3	3	3	2	2	2	3	3	2	4	13	9	32	38	29	1
352	38	1	0	0	1	1	1	4	5	3	3	3	4	3	4	4	4	3	4	3	5	14	7		62	43	1
353	41	1	0	0	0	2	0	3	3	3	3	3	2	3	3	2	4	2	4	2	4	8	8	46	68	32	0
356	37	0	0	1	0	5	1	1	1	1	1	1	1	1	1	1	1	1	1	1	1	3	6	33	64	10	0
358	40	0	0	0	0	5	1	2	1	1	1	2	1	1	4	1	2	1	1	1	1	4	9	47	70	44	1
359	37	0	0	0	1	1	1	1	1	2	3	2	2	1	1	3	1	1	3	4	2	12	3	43	64	45	0
361	30	0	0	1	1	1	1	1	2	2	2	2	3	3	4	2	1	3	3	3	2	14	7	38	58	36	0
362	41	0	0	0	0	5	1	3	3	3	3	3	3	3	2	2	2	2	3	4	4	0	1	46	68	30	0
365	37	0	0	0	0	2	1	3	2	4	4	4	4	3	5	4	4	5	4	4	5	21	21	39	62	31	0
366	39	1	0	1	0	4	0	2	2	1	1	2	2	1	5	1	2	2	2	2	2	11	3	30		32	0
367	32	0	0	1	0	5	1	2	2	4	4	2	2	1	3	1	2	1	1	3	3	13	8	32	65	23	0
368	35	0	0	1	1	1	1	1	1	1	3	1	2	2	4	4	2	1	2	3	2	12	8	45	71	23	0
370	40	0	0	0	0	2	1	2	2	2	2	3	3	3	2	4	2	2	4	4	4	2	6	45	70	24	0
371	42	0	1	1	0	4	1	1	1	1	1	1	1	1	1	3	1	1	1	1	1	13	3	44	69	22	0
372	46	0	0	1	0	3	1	3	3	2	3	1	1	2	1	1	3	3	1	3	3	8	11	47	70		1
373	40	0	0	0	0	5	1	1	1	1	1	1	1	1	1	1	1	1	1	1	1	4	3	44	71	14	0
374	41	1	1	1	1	1	1	1	1	1	1	1	1	1	1	1	1	1	3	3	1	5	5	37	65	23	0
376	39	0	1	1	1	1	0	2	2	2	3	2	2	3	1	1	1	1	1	2	3	1	0	45	72	18	0
377	34	1	0	1	1	1	1	1	1	1	1	1	1	1	1	1	1	1	1	1	1	0	0	39	72	11	0
379	44	0	1	1	0	4	1	4	3	2	3	3	3	3	4	4	4	3	3	3	4	8	9	34	56	37	0
382	37	0	1	1	1	1	0	2	2	2	3	2	2	2	2	1	1	1	2	2	3	21		35	47		0
383	60	1	0	1	1	1	1	3	3	3	3	3	3	3	3	3	3	3	3	3	4	6	0	40	60	48	0
384	32	1	1	1	1	1	1	1	4	2	2	2	2	1	3	1	1	1	1	2	3	17	9	38	63	29	1
385	38	0	0	0	1	1	0	3	4	3	4	3	3	3	2	4	3	3	4	4	4	11	7	36	70	23
386	42	0	1	0	0	2	1	3	3	2	4	4	4	3	4	3	3	3	4	4	4	5	0	40	64	29	0
391	28	1	0	1	0	2	1	1	1	1	1	5	5	1	3	3	3	3	3	3	4	3	0	48	72	35	0
393	35	1	1	1	1	1	1	1	1	1	1	1	1	1	2	1	5	2	2	2	1	9	0	43	69	28	0
394	43	1	1	1	0	4	1	1	1	1	3	1	1	1	1	1	1	1	1	1	1	8	5	39	65	24	0
395	34	1	1	1	1	1	1	3	3	3	3	3	4	2	5	2	3	3	2	3	4		16	37	49	39	1
396	42	1	0	1	0	3	1	1	2	2	2	1	2	1	1	1	1	1	1	1	1	1	3	38	72	19	0
397	40	0	0	1	0	2	1	2	2	3	3	3	2	2	4	2	3	2	2	2	3		5	44	68	29	0
398	44	1	0	0	1	1	0	2	2	3	2	1	1	2	5	1	1	1	4	5	2	3	4	41	68	24	1
399	32	1	0	0	0	2	1	3	3	2	3	1	1	1	1	1	1	1	1	2	3	4	0	31	66	23	0
400	30	1	0	0	1	1	1	2	2	2	3	2	2	2	2	2	2	3	3	2	3	1	2	26	69	21	1
401	39	1	0	0	0	2	1	2	1	2	1	2	2	1	3	2	4	3	3	2	2	6	4	42	60	38	1
402	32	0	0	0	0	4	1	1	1	2	1	1	1	1	2	3	4	1	3	5	2	3	6	34	69	16	0
403	42	0	0	0	1	1	1	1	1	2	2	1	3	2	4	2	3	2	1	2	2	7	2	37	62	37	0
404	42	1	1	0	1	1	0	4	3	3	2	3	2	3	4	2	2	4	1	2	4	15	10	32	48	38	0
405	34	0	0	1	0	3	1	1	2	1	4	1	1	1	3	3	3	1	3	3	2	7	5	43	68	24	0
408	39	1	1	0	0	2	1	3	3	3	3	3	3	3	4	2	3	4	4	4	4	9	5	32	62	28	1
409	40	0	0	1	0	2	1	3	3	3	3	3	2	2	2	2	4	4	2	4	4	12	5	31	62	42	0
410	55	0	1	1	1	1	0	1	1	1	3	1	1	1	1	1	1	1	1	1	1	8	12	34	72	26	0
411	42	0	0	1	0	5	1	2	2	3	3	3	3	2	3	2	2	1	2	3	3	0	0	33	70	21	0
412	40	1	1	0	0	2	1	4	3	3	4	3	4	5	1	5	4	5	5	4	5	6	3	42	68	47	1
413	40	0	0	0	1	1	1	1	1	2	1	2	1	2	5	5	3	1	5	4	2	20	11	34	64	36	1
414	41	0	0	0	0	2	1	2	1	2	1	3	1	1	2	1	2	2	1	3	1	9	4	40	58	38	1
415	35	0	0	0	0	3	1	2	3	3	4	4	3	3	4	4	3	1	3	4	4	11	13	44	72	10	1
416	32	1	1	0	0	3	1	5	5	5	5	1	1	1	1	1	1	1	5	1	3	11	0	48		42	0
417	46	1	1	0	0	4	1	3	3	3	3	3	4	3	4	3	3	4	3	4	4	18	12	36	55	45	1
419	48	1	0	1	0	2	1	3	4	4	4	3	4	4	4	5	3	2	5	4	5	10	6	43	68	13	0
420	29	0	1	1	1	1	1	2	4	4	4	3	3	3	3	2	2	2	4	4	4	9	16	47	69	22	0
421	40	0	1	1	0	3	1	4	3	2	2	1	1	1	1	1	1	4	2	3	3	3	0	43	70	20	0
422	41	0	1	0	0	2	1	1	2	2	1	1		2	1	2	1	2	1	1	1	2	1	41	60	43	0
423	33	1	1	1	1	1	0	1	1	1	1	1	1	2	1	1	1	1	1	1	1	2	3	40	66	38	0
424	36	0	0	1	0		1	2	1	1	1	1	2	1	2	1	1	1	1	1	1	4	11	44	67	17	0
425	38	0	0	0	0	5	0	2	5	3	2	2	1	2	3	1	1	1	1	4	3	23	14	39	68	28	1
426	38	0	1	0	0	3	1	2	3	1	1	1	2	1	1	1	1	1	4	1	1	9	10	36	56	35	0
428		1	0	0	1	1	1	5	4	4	5	4	3	4	5	4	5	5	4	5	5	22	15	42	58	51	1
429	36	1	0	1	1	1	1	3	3	3	3	3	3	3	2	2	3	2	2	3	4	18	14	42	67	16	0
430	39	1	1	1	0	3	1	1	3	2	3	2	2	2	5	3	3	3	3	1	2	7	9				0
433	36	1	1	0	1	1	1	2	1	2	1	2	1	2	3	2	4	3	3	4	2	12	6	40	57	41	1
434	36	1	1	0	0	2	1	2	3	3	3	2	3	3	2	4	2	4	4	4	4	4	0	37	59	25	0
435	44	0	1	1	1	1	1	1	1	1	2	1	2	1	1	1	2	1	2	1	1	7	11	39	63	27	0
436	44	1	0	1	1	1	1	2	2	2	2	1	2	2	2	1	2	1	2	2	3	2	0	33	65	22	0
439	41	0	0	1	0	4	1	2	2	3	2	1	2	1	3	1	1	1	1	2	3	2	5	36			0
440	37	0	0	0	0	3	1	1	1	1	2	1	1	1	1	1	1	1	1	3	1	11	1	48	72	11	0
442	40	0	0	0	0	2	1	3	3	2	4	3	3	2	4	4	4	3	4	4	4	25	20	41	69	17
443	33	0	1	0	1	1	1	3	4	3	3	2	3	3	2	1	3	3	3	3	4	1	0	36	55	51	0
444	29	1	1	0	0	2	1	2	2	3	2	2	2	2	4	4	3	2	2	2	2	17		42	66	41	1
445	36	0	0	0	0	2	1	2	2	2	3	3	2	1	3	3	3	3	3	3	2	2	0	48	72	26	0
447	45	0	1	1	1	1	1	1	2	2	4	4	4	3	1	3	3	3	3	3	4	0	0	45	67	27	0
449	34	0	1	1	1	1	0	1	1	1	1	1	1	1	1	1	1	1	1	1	1	3	0		61	21	0
450	40	1	0	1	1	1	1	3	3	3	3	4	2	3	3	1	4	1	2	3	4	15	12	42	64	59	1
451	38	1	0	1	0	2	1	1	2	2	2	2	1	2	2	2	2	2	2	2	3	6	0	36	58	23	1
452	49	1	0	0	1	1	0	1	1	1	1	1	1	1	1	1	1	1	1	1	1	2	0	44	68	41	0
453	60	0	1	1	1	1	1	2	2	2	2	2	2	2	2	2	2	1	2	2	3	14	4	30	53	36	0
454	34	0	1	0	0	2	1	2	3	2	2	2	2	2	2	3	2	1	2	4	3	10	4	32	62	27	0
455	37	0	0	1	1	1	0	2	2	2	3	2	3	2	4	4	3	1	3	4	4	27	19	34	59	27	1
457	33	1	0	0	0	2	1	3	3	1	3	4	4	3	4	5	4	5	5	5	4	10	2	34	42	29	0
458	35	0	0	0	0	4	1	3	4	3	3	3	3	2	3	4	3	1	4	5	4		12	13	13	44	1
459	38	0	1	1	0	2	1	1	1	1	1	1	1	1	1	1	1	1	1	1	1	2	0	47	70	22
460	36	0	1	1	0	2	1	3	3	3	3	2	2	2	4	4	5	1	5	5	4	8	15	46	67	23	0
462	40	0	1	1	1	1	1	1	1	1	1	1	1	2	1	3	4	5	4	3	2	18	17	40	59	50	1
463	56	0	0	0	0	4	0	4	3	4	5	4	4	4	4	5	4	4	4	5	5	6	3	47	72	27	0
468	30	0	1	0	0	3	0	5	3	3	3	5	5	5	5	5	5	5	5	5	5	0	0	47	67	26	0
469	42	0	0	1	0	5	0	3	3	3	3	3	3	3	4	3	4	3	4	3	4	3	0	35	61	29	0
472	44	0	1	1	0	2	1	2	2	1	2	2	2	2	1	1	1	1	1	1	1	1	0	48	72	15	0
473	44	1	1	1	1	1	1	1	1	1	1	1	1	1	1	1	1	1	1	1	1	0	0	32	72	15	1
474	28	0	0	0	1	1	1	4	5	5	5	4	5	5	5	5	4	4	4	4	5	17	6	29	43	39	0
476	34	1	0	0	0	2	1	1	1	1	1	1	1	1	1	2	2	1		2	1	3	1	36	71	16	0
477	50	1	1	0	0	2	0	1	2	1	2	2	1	1	1	1	3	1	1	2	1	4	2	34	67	22	1
478	47	1	1	1	0	3	1	3	3	2	2	1	1	1	1	1	1	1	1	1	3	5	7				1
479	40	1	1	0	0	2	1	3	4	5	5	5	4	4	5	5	4	4	3	4	5	19	18	39	58	51	1
480	30	0	0	0	0	3	0	1	1	1	1	1			2	1	1	1	1	1	1	3	1	32	59	16	0
482	30	0	0	0	1	1	1	3	3	3	3	3	3	3	2	3	3	2	2	3	4	12	5	39	53	31	0
483	42	1	1	0	1	1	1	4	2	1	3	4	1	3	1	3	4	3	4	3	4	4	3	34	50	43	1
484	41	0	0	0	0	2	0	3	3	3	3	3	3	3	3	2	3	3	4	2	4	6		33	60		0
485	45	0	0	1	0	3	1	2	2	3	3	2	2	2		2	1	1	1	1	3	2	0	39	65	11	1
486	56	0	0	0	1	1	1	2	3	3	4	4	4	1	1	1	1	2	4	4	4	18	9	39	67	23	0
487	40	0	0	1	0	3	1	1	1	1	1	1	1	1	2	2	2	2	2	2	1	1	14	46	72	42	0
488	44	0	0	1	0	3	1	3	2	2	3	2	2	2	4	4	4	2	4	4	4	5	0	41	70	17	0
489	38	0	1	0	1	1	1	4	4	5	5	5	5	5	5	3	1	1	1	5	5	28	21	43	69	31	0
490	30	0	0	0	0	4	1	4	5	5	5	4	4	3	4	1	4	5	4	4	5			24	57		0
491	41	0	0	1	0	5	1	3	3	1	3	1	1	1	1	1	1	1	1	1	1	1	1	48		20	0
493	43	0	0	0	0	4	0	3	3	3	3	2	2	2	2	1	4	1	1	4	3	23		32	57	40	1
494	38	0	1	0	0	3	1	1	1	1	2	2	1	1	2	4	4	2	4	3	2	18	7	38	70	30	1
495	36	0	0	1	1	1	0	1	2	1	2	1	1	1	1	1	1	1	1	1	1	2	0	46	72	22	0
496	34	0	1	1	1	1	0	3	3	2	4	3	2	2	1	1	2	1	2	1	3	0	0	45		16	0
497	42	1	1	0	0	3	1	1	1	1	2	1	1	1	1	4	1	1	1	4	1	23	16	37	65	43	1
501	46	0	0	1	0	3	1	4	2	1	1	1	1	2	2	1	1	2	3	2	1	5	0	46	71	24	0
502	48	0	1	1	1	1	1	2	3	2	3	3	3	3	3	4	2	1	2	4	4	2	0	39	62	24	0
503	42	0	0	0	0		1	3	3	3	3	2	2	1	1	1	3	1	4	3	3	5	3	27	65	21	0
504	44	1	1	1	1	1	1	3	2	3	2	2	2	2	3	2	2	2	2	2	3	13	8	32	54	41	1
505	44	0	0	0	1	1	1	5	3	5	5	5	3	5	5	5	5	5	4	5	5	20	21		65	53	1
507	52	1	1	0	0	5	1	1	3	3	3	4	3	3	1	1	1	1	3	1	3	10	12	34	63	40	1
508	38	1	1	1	0	3	1	4	4	3	3	3	5	3	4	4	4	4	2	5	5	16	12	42	54	40	1
509	28	1	0	0	0	5	1	1	1	1	1	1	1	1	1	1	1	1	4	1	1	0	0	35	72	18	0
510	46	1	0	1	0	5	1	2	3	2	3	4	3	1	1	1	2	2	2	2	3	3	2	46	70	25	0
511		1	1	0	1	1	1	5	3	3	2	4	5	4	5	4	4	4	3	5	5	25	18	44	66	55	1
513	45	0	1	1	0	5	0	2	2	2	2	2	2	1	1	1	1	3	3	4	2	7	11	48	72	25	0
514	36	1	0	1	0	4	1	3	2	2	2	2	2	2	4	1	1	1	2	1	3	4	4	46	68	18	0
515	39	0	0	0	0	2	1	4	3	2	4	3	3	4	3	5	4	4	4	3	4	11	9	40	68	48	1
517	44	1	0	0	1	1	1	3	3	4	4	3	3	3	4	3	4	3	2	4	4	14	9	31	56		0
518	33	0	0	0	0	4	1	5	4	3	4	4	5	3	4	4	4	4	4	4	5		0	36	72	28	0
519	27	1	0	0	1	1	1	1	1	1	1	1	1	1	1	1	1	1	1	1	1	3	0	47	70	15	0
520	40	0	0	0	0	5	0	3	3	4	3	2	3	3	2	2	4	2	2	2	4	6	5	34	67	24	0
521	37	0	0	0	1	1	1	3	3	3	3	3	1	2	3	3	3	3	3	3	4	3	0	34	60	36	0
522	39	0	1	1	0	5	1	1	1	1	2	1	1	1	3	1	1	1	1	1	1	9	2	45	68	31	0
523	36	0	0	0	0	5	0	3	3	3	3	3	3	3	4	4	4	4	4	4	4	9	9	46	67	24	1
525	36	1	0	1	1	1	1	1	1	2	3	1	2	2	4	2	3	1	3	2	2	9	5	34	52	42	0
527	35	0	1	1	0	5	1	2	2	2	2	2	2	2	1	1	1	1	1	1	3	6	0	40	66	28	0
528	45	1	1	0	0	2	0	3	2	1	5	4	5	2	4	2	2	1	5	2	4	15	13	24	32	21	1
529	43	0	1	1	0	4	0	3	3	4	3	4	4	3	1	1	1	1	1	1	3	9	13	39	65	23	0
530	51	1	0	0	0	2	1	3	3	4	3	2	3	3	2	4	3	1	2	4	4	13	7		38		1
531	37	1	0	1	0	2	1	1	2	2	1	1	1	1	1	1	1	1	1	1	1	2	0	47	72	14	0
532	39	0	0	1	0	2	0	1	1	1	1	1	1	1	3	2	3	1	3	3	2	13	7	28	35	42	0
534	48	0	1	0	0	5	0	2	3	3	3	3	3	3	2	2	3	2	3	4	4	6	0	37	63	31	0
535	46	1	0	1	0	3	1	2	3	3	4	1	2	2	3	3	3	3	3	3	4	5	5	45	72	33	0
538	33	1	0	1	1	1	1	4	4	4	4	4	4	5	5	4	2	4	3	4	5	20	9	25	42	50	0
540	31	1	1	1	0	4	1	1	1	1	3	1	1	1	1	2	2	1	1	2	1	4	0	36	69	18	0
543	30	0	0	0	0	2	1	5	5	5	4	4	5	5	4	4	4	5	5	5	5	7	5	43	63	40	1
544	39	0	0	0	0	5	1	3	3	3	3	2	3	4	2	1	2	4	4	4	4	4	5	46	71	32	0
546	51	1	0	1	0	4	0	4	2	2	2	2	2	2	1	1	1	1	1	1	3	25	21	15	17	49	1
548	30	0	1	0	0	3	1	4	4	4	4	5	4	3	4	3	3	3	4	5	5	9	5	31	62	31	0
550	35	1	1	0	0	3	1	4	4	3	3	3	2	3	3	3	3	3	3	2	4		8	45	65	44	1
551	54	1	1	1	1	1	1	1	1	1	1	1	1	1	1	1	1	1	1	1	1	10	0	43	64	24	0
552	35	1	0	0	0	2	1	4	3	2	2	2	4	4	3	2	3	2	2	4	4	20	11	29	46	38	1
554	43	0	1	1	0	2	1	3	3	4	4	2	2	3	3	2	2	1	2	4	4	7	10				0
556	42	0	0	1	1	1	0	1	3	3	4	4	3	2	5	5	3	1	5	5	4		5	35	49	29	1
557	48	1	0	0	1	1	1	3	2	3	3	3	4	3	3	5	3	2	4	2	4			26	40	35	0
560	45	0	1	1	1	1	1	1	1	1	1	1	1	1	1	1	1	5	5	5	2	0	0	40	65	44	0
561	45	0	0	1	0	4	1	4	4	2	4	4	4	3	3	4	3	3	3	3	4	9	5	37	72	21	0
563	36	0	1	0	0	2	1	2	2	1	2	2	1	1	1	1	3	1	1	1	1	10	2	33	62	33	0
564	43	1	0	0	0	2	1	3	1	2	3	2	3	3	4	3	2	4	5	3	4	2	3	39	58	47	1
566	43	0	0	0	0	4	1	3	3	3	4	3	3	1	3	1	3	3	3	3	4	10	0		72	20	0
567	34	0	0	0	0	2	0	1	3	1	4	4	3	1	5	4	3	1	3	5	4	13	13	36	65	27	0
570	39	0	0	1	1	1	1	1	1	1	1	1	1	1	1	3	1	1	1	4	1	1	0	41	68	20	0
571	39	0	0	0	0	3	1	3	1	1	2	2	2	2	3	2	2	4	2	2	2	22	16	40	59	32	1
573	31	1	0	1	1	1	0	1	1	1	4	3	5	3	1	1	2	1	1	1	3	0	2	45	64	43	0
574	59	1	0	1	0	3	1	2	2	2	4	2	3	4	2	1	2	1	3	4	4	4	4				0
575	45	1	1	1	1	1	1	1	3	3	3	2	1	1	3	2	2	1	1	1	3	3	0	43	71	21	0
576	41	0	0	0	0	2	1	1	3	1	2	2	1	3	2	2	1	1	3	2	3	10	3	45	57	49	1
578	35	0	1	0	0	3	1	1	1	1	3	2	3	2	3	4	2	3	4	4	2	0		34	66	22	0
580	31	0	0	1	0	3	1	1	1	1	1	1	1	1	2	4	1	2	3	4	2	3	0	35	66	21	0
582	32	1	1	1	1	1	0	3	3	3	3	3	3	3	3	3	3	3	3	3	4	22	10	36	47	41
583	38	0	1	1	0	3	1	1	3	3	3	2	2	2	1	4	1	1	1	1	3	3	3	43	72	21	0
584	42	0	0	0	0	4	0	1	1	1	2	1	2	1	1	3	2	1	2	2	1	7		27	59	31	0
585	45	0	1	1	0	5	1	2	4	2	2	5	3	2	2	2	2	4	4	4	4	8	8	38	54	45	1
586	43	0	0	0	0	2	1	1	1	1	1	1	1	1	2	2	2	2	2	2	1	4	0	39	63	32	1
587	34	0	0	1	0	2	1	2	2	1	1	1	1	1	1	1	1	1	1	2	1	13	7	22	47	37	0
588	34	1	1	1	1	1	0	1	1	1	1	1	1	1	1	1	1	1	1	1	1	3	2	45	67	21	1
589	41	0	1	0	0	3	1	2	2	2	3	3	3	3	3	3	3	3	3	3	4	2	2	42		35	0
591	35	0	0	0	0	4	1	4	2	2	2	3	3	2	4	4	4	4	4	4	4	8	9				0
592	31	1	1	1	1	1	1	3	4	4	4	4	4	3	5	4	5	5	4	5	5	22	16	44	64	57	1
594	37	0	0	0	0	4	1	4	3	3	3	4	5	1	4	1	3	4	3	2	4	17	12	42	56	47	1
597	46	1	0	1	1	1	0	4	4	5	4	4	4	5	5	4	5	5	4	4	5	21	14	35	55	46	1
599	45	0	1	1	0	2	1	2	2	2	2	2	2	2	3	4	4	3	4	5	2	12	7	40	63	20	0
600	34	1	0	0	1	1	0	1	1	1	2	2	1	1	4	3	4	2	2	4	2	25	20	43	44	52	0
602	37	1	0	0	0	5	1	4	4	3	3	2	2	2	4	2	2	2	2	2	3	4	3	31	53	20	0
604	49	0	1	0	0	3	0	1	1	1	2	2	2	2	1	3	3	1	1	3	2	9	11	33	63	27	0
605	42	1	1	1	0	5	1	2	1	1	1	1	1	2	1	1	1	1	1	1	1	6	6	34	48	27	0
606	39	1	0	0	1	1	1	1	1	3	4	4	4	3	4	4	5	1	4	5	4	2	7	36	72	19	1
607	36	0	0	1	1	1	0	3	3	3	3	3	3	3	1	1	1	1	4	4	4	22	21		61	31	1
608	43	0	1	1	1	1	1	2	3	3	3	3	3	3	1	1	1	1	1	1	3		0	39	71	10	0
609	37	1	1	0	1	1	0	1	2	1	3	1	1	2	3	1	1	1	1	1	1	7	0	34	56	28	0
610	50	0	1	1	0		1	4	3	2	5	1	1	1	3	5	4	1	4	5	2	3	4	33	72	28	0
611	45	0	0	1	0	3	0	1	2	2	2	4	3	2	4	4	1	1	1	2	3	4	3	44	72	14	0
614	32	1	0	0	0	5	0	4	4	4	4	4	3	4	3	3	4	4	4	4	5	17	13	39	57	48
616	35	0	0	0	0	4	0		3	1	3	3	5	2	3	4	2	4	1	3	4	19	9	28	35	30	1
619	46	0	0	1	0	2	1	4	5	3	4	3	4	5	4	4	2	3	4	3	5	6	2	38	53	48	1
620	43	1	1	0	0	3	1	2	2	1	2	2	2	2	2	3	3	3	3	3	2	3	0	40	67	30	1
622	45	1	1	1	1	1	1	2	3	3	5	4	4	4	2	4	2	4	4	5	4	16	14	45	64	53	0
623	48	1	1	1	0	2	1	5	4	5	5	4	5	5	2	4	5	4	5	5	5	7	3	46	63	56	1
625	51	0	0	0	1	1	1	1	1	2	3	2	2	2	1	1	1	1	1	2	1	9	10	38	55	31	0
626	33	1	0	1	1	1	1	1	1	1	1	1	2	1	4	4	4	4	3	4	2	7	0	39	54	49	1
627	33	1	0	0	1	1	1	4	2	1	4	1	2	4	2	5	4	2	1	4	4	5	6	20	43	34	1
628	50	0	0	1	0	2	1	3	2	2	3	3	3	2	3	4	1	5	5	5	4	1	0	35	57	23	0
629	37	1	1	1	0	2	1	2	2	2	2	2	2	2	2	2	2	2	3	3	2	4	1	39	59	30	1
633	39	1	1	0	1	1	1	2	2	3	2	3	3	3	3	3	4	2	2	3	4	9	2	40	65	39	0
634	44	1	0	0	0	2	1	2	1	2	1	2	2	1	2	2	3	1	2	1	1	6	1	39	62	40
636	29	0	0	0	1	1	0	1	1	1	1	1	3	1	3	3	3	3	3	3	2	12	7	25	45	38	0
637	36	0	0	0	0	5	0	3	3	3	4	2	4	2	4						4	11	12		52
638	30	0	0	0	1	1	0	1	1	1	1	1	1	1	1	1	1	2	1	2	1	9	13	32	51	26	0
639	30	0	0	0	0	2	1	2	1	1	1	1	1	1	3	4	3	3	4	4	2	9	0	41	63	39	0
640	39	0	1	1	1	1	1	3	3	2	2	1	1	1	4	3	4	1	1	4	2	13	14	33	60	33	0
643	39	0	0	0	1	1	1	3	2	2	3	1	1	1	3	3	3	3	3	3	2	10	6	43	68	38	0
644	45	0	0	0	0	4	1	2	1	3	3	3	1	2	4	1	1	1	1	3	3	4	1	34	71	34	0
645	35	0	1	0	0	2	1	4	2	4	3	3	4	3	4	4	3	5	4	4	4	13	13	40	59	41	1
647	35	0	1	0	0	2	1	1	2	1	2	1	2	2	3	4	3	1	4	5	2	0	5	48	67	17	0
648	31	0	0	0	1	1	1	1	1	2	1	1	1	1	1	1	2	1	1	2	1	5	6	30	39	39	0
650	44	1	1	1	0	2	1	1	1	3	3	1	1	3	1	1	3	3	3	4	2	6		38	59	34	0
651	51	1	1	0	0	3	1	2	3	2	3	2	2	1	3	3	3	5	4	4	2	7	5	42	66	30	1
652	44	1	1	0	1	1	1	3	3	3	3	3	3	4	3	2	2	3	4	3	4	12	13	29	42	38	1
653	38	0	0	0	0	2	1	2	2	2	2	2	2	2	2	4	3	1	2	2	2	4	2	38	57	45	0
654	38	0	1	1	1	1	1	1	2	2	1	3	3	3	4	3	3	3	3	4	4	14	11	27	33	31	0
655	32	0	0	1	0	2	1	1	2	2	3	1	1	1	2	4	3	3	3	4	2	7	4	48	68	18	0
657	40	0	1	1	0	5	0	2	2	2	2	1	2	2	1	2	1	1	2	2	3	2	0	36	71	22	0
658	38	0	0	1	1	1	1	2	2	2	5	3	4	4	3	4	3	1	1	3	4	10	6	30	50	45	0
659	45	1	0	0	0	5	0	1	1	1	3	1	1	1	3	3	3	3	3	3	2	3	5	46	62	36	0
660	34	1	1	1	0	5	1	3	4	2	3	3	3	2	3	3	3	2	4	3	4	6	0	38	66	22	0
661	30	0	1	1	0	5	1	1	1	1	1	1	1	1	1	1	1	1	1	2	1	3	0	45	70	17	0
662	38	0	1	1	0	2	0	1	1	1	4	1	1	1	1	1	1	1	1	1	1	0	2	35	70	18	0
665	52	1	1	1	0	3	1	1	1	1	2	1	1	1	1	1	1	1	1	2	1	6	0	44	68	27	0
666	44	0	0	1	0	2	1	3	3	3	3	3	3	3	2	4	3	1	3	4	4	8	5	48	72	15	0
667	37	0	1	0	0	2	0	1	2	2	4	1	1	1	4	4	1	1	4	5	2	5	3	41	71	17
668	32	1	1	1	0	4	1	2	2	3	2	3	3	3	4	4	3	1	2	4	4	7	0	42	71	36	0
669	45	1	0	1	1	1	0	3	2	2	3	2	2	2	3	3	1	1	2	2	3	10	3	34	50	36
671		0	1	1	1	1	1	2	4	3	2	3	2	3	2	3	3	3	1	2	4	17	10	29	40	42	1
672	29	1	0	0	1	1	1	3	3	3	4	4	3	4	2	3	2	4	2	2	4	11	8				1
673	40	1	0	1	1	1	1	3	3	3	3	3	3	3	4	4	3	1	4	4	4	9	12	41	62	35	0
674	37	0	0	1	0	5	1	1	2	2	2	1	1	1	1	1	1	1	1	1	1	7	8	28	72	16	0
675	38	0	0	0	1	1	1	3	2	2	2	3	3	5	2	3	3	3	1	2	4	19	11		66	35	1
680	38	0	1	1	0	3	1	3	3	3	3	1	1	1	3	1	3	3	2	3	3	7	9	39	65	26	0
681	31	0	1	0	1	1	1	1	1	2	4	3	2	4	2	4	1	1	4	5	4	13	15	30	40	47	0
682	50	1	1	1	1	1	1	1	1	1	2	1	1	1	2	2	2	2	2	2	1	4	0	38	62	26	0
683	38	0	1	1	1	1	1	3	4	4	4	4	4	3	4	4	3	3	4	4	5	14	5	40	67	16	0
684	36	0	0	0	0	2	0	2	1	1	2	1	1		2	1	1	1	1	2	1	0		42	65	17
685	53	0	1	1	0	3	0	2	2	3	3	3	2	2	2	2	1	1	2	4	3	3	0	39	59	30	0
686	46	0	1	1	0	3	1	4	3	4	4	3	3	3	2	4	2	4	4	4	4	1	0				0
687	36	0	0	1	1	1	1	1	1	1	1	1	1	1	1	1	1	1	1	1	1	6	2	40	72	18	0
688	33	1	1	1	0	5	1	2	2	2	3	1	2	2	1	1	1	1	2	3	3	6	4	41	69	11	0
689	28	1	1	1	1	1	1	3	3	3	3	3	3	3	1	3	3	3	3	3	4	13	8	44	72	20	0
690	30	0	0	0	1	1	1	2	3	3	4	2	2	2	1	4	3	3	3	4	4	11	8	46	72	16	0
691	47	0	0	0	0	2	1	3	3	4	4	3	3	3	4	4	4	4	4	4	4	10	1	43	66	44	0
693	50	0	1	1	1	1	1	2	3	3	3	2	3	4	4	3	3	2	2	2	4	16	13	32	55	38	0
694	39	0	0	1	1	1	1	1	1	1	4	2	2	1	2	4	1	1	1	4	2	0	0	28	71	16	0
695		0	0	0	1	1	0	3	3	3	4	3	2	2	2	3	4	4	4	5	4	16	14	38	61	32	1
696	38	0	0	0	0	3	1	1	1	1	1	1	1	1	3	1	2	2	2	1	1	0	0				0
697	39	0	0	1	1	1	0	4	4	5	3	4	5	5	5	4	4	4	5	4	5	17	16	40	61	51	1
698	32	1	1	1	0	2	1	3	2	2	3	4	3	3	3	4	3	2	4	4	4	11	2	40	69	43
700	32	0	0	0	1	1	1	4	3	3	3	3	3	3	1	2	3	3	3	3	4	24	21	43	59		0
701	35	0	0	0	0	4	1	4	4	3	3	2	3	2	1	1	1	1	1	3	3	3	0	27	67	24	0
702	31	1	1	1	1	1	0	2	2	2	2	2	2	2	3	3	3	3	3	3	2	12	0	35	69	27	1
706	45	0	0	0	1	1	0	1	1	2	2	3	2	2	2		2	2	2	2	2	10	7	18	28	20	1
709	43	0	0	1	0	2	1	4	4	4	4	4	4	4	4	4	4	4	4	4	5	10	10	34		14	1
710	36	1	1	1	0	2	1	4	5	4	3	4	4	4	4	4	4	4	4	4	5	18	16	36	58	48	1
711	33	0	1	0	0	5	0	3	2	4	3	2	3	3	3	3	3	2	1	5	4	7	8	37	66	38	0
712	31	0	1	1	1	1	1	3	3	3	3	3	3	3	4	4	4	4	4	4	4	12	0	40	60	51	0
713	36	1	1	1	0	2	1	3	2	2	2	2	2	1	1	3	3	1	3	3	2	5	7	32	58	17	0
716	32		0	1	0	2	1	5	5	5	5	5	5	5	5	5	5	5	5	5	5	24	21	48	72	60	1
718	40	0	0	0	1	1	1	3	3	3	4	3	3	4	3	3	3	3	3	3	4		8	34	53	37	0
719	61	0	0	0	1	1	1	1	1	1	1	2	1	1	1	2	1	1	1	1	1	18	14				0
721	37	1	1	1	0	3	1	2	2	2	2	2	2	2	2	1	3	1	3	3	3	3	0	41	72	22	1
722	31	0	0	0	1	1	1	2	2	2	2	4	3	4	2	2	3	3	3	3	4	6	0	26	42	32	0
723	35	0	0	0	1	1	1	1	1	1	1	1	1	1	3	3	3	3	3	3	2	11	1	34	55	39	0
724	40	0	1	1	1	1	0	3	3	3	3	2	2	3	4	4	2	2	2	3	4	22	21	37	62	30	0
725	37	0	1	1	0	3	1	1	2	1	1	3	2	1	1	1	1	1	1	1	1	5	9	37	66	30	0
727	35	0	0	0	1	1	0	3	2	4	4	4	3	3	1	5	5	3	2	4	4	19	19	34	64	26	0
730	37	0	0	1	0	3	1	3	1	1	1	1	3	1	5	1	1	1	1	1	1	3	0	39	65	27	0
731	40	1	1	0	0	2	1	1	1	2	1	1	1	1	5	4	3	2	3	3	2	3	0	44	72	23	0
732	34	0	1	0	0	2	1	2	3	3	3	4	4	2	4	4	3	3	2	5	4	10	10	39	66	37	0
733	30	0	0	0	1	1	0	3	3	3	3	2	3	3	2	3	2	2	4	4	4	11	14	35		38	1
735	38	1	1	0	0	2	1	2	2	3	2	2	3	3	1	3	2	2	3	2	3	9	9	35	56	46	1
736	37	1	0	0	1	1	0	3	2	2	2	1	2	1	3	1	1	2	1	1	3	21	7	36	62	32	0
737	34	0	0	1	0	2	0	1	1	1	4	1	3	1	1	2	3	1	2	5	2	9	6	37	69	21	0
738	34	1	0	1	0	4	0	2	2	2	3	2	3	2	1	1	1	1	1	4	3	12	2	42	67	20	0
739	47	0	0	0	1	1	1	1	1	1	1	1	1	1	1	1	1	1	3	3	1	21	20	25	41	37	0
741	41	0	1	0	0	3	1	2	1	1	1	1	1	1	1	1	2	1	1	5	1	6	4	41	66	21
745	38	0	0	0	0	2	1	3	3	4	4	4	3	3	5	4	5	5	4	4	5	16	16	42	69	57	1
747	44	0	0	0	0	5	0	1	2	1	1	1	1	1	5	1	1	1	1	4	1	5	4	45	72	17	0
748	30	0	0	0	1	1	1	1	2	3	3	2	2	2	2	2	2	2	3	3	3	11	10	37	68	14	0
749	34	1	1	0	1	1	1	3	2	3	4	2	1	3	3	4	4	2	3	4	4	11	9	37	70	36	1
750	36	1	0	0	0	2	1	2	3	2	3	1	2	2	4	2	4	1	1	4	3	3	3	31	69	18	1
751	34	0	0	0	1	1	0	3	3	3	3	2	2	2	3	3	3	3	2	4	4	10	14	30	51	38	0
752	47	1	1	1	0	3	1	4	3	4	3	3	2	3	3	4	4	3	3	3	4	9	4	47	71	43	0
753	41	0	1	1	1	1	0	3	3	3	3	2	2	2	3	1	2	3	4	4	4	7	0				0
754	28	1	1	1	1	1	1	2	2	2	3	2	2	1	1	2	1	1	3	4	3	4	1	45	67	20	0
755	35	1	0	0	1	1	1	4	4	1	5	4	3	4	5	3	3	3	5	5	5	21	13	34	65	53	1
758	34	0	0	0	1	1	1	3	3	3	3	3	2	5	3	4	4	5	5	5	4	27	21	27	26	45	0
759	50	1	1	1	1	1	1	4	5	4	4	4	4	3	3	3	3	1	5	5	5	17	15	44	59	51	1
760	42	0	0	0	0	2	0	1	2	2	2	2	2	2	2	2	2	2	2	4	2	2	1	44	69	23	0
761	40	0	1	1	1	1	0	3	4	3	4	5	2	4	3	4	4	5	2	2	4		12	41	53	42	1
762	32	0	1	0	1	1	0	2	2	1	1	1	1	2	2	2	3	3	2	3	2	3	3	35	65	19	0
763	48	0	0	0	1	1	1	3	2	3	3	2	1	1	1	1	1	1	1	1	3	0	6	48	72	20	0
764	61	1	1	1	0	5	1	4	3	2	3	2	2	2	4	4	4	3	3	4	4	17	11	42	68	20
766	46	1	1	1	0	3	1	3	3	3	3	3	3	3	3	3	3	2	3	3	4	7	0	36	65	27	0
767	32	0	0	1	0	5	1	2	2	1	3	3	1	1	5	5	1	4	1	4	2	2	0	44	72	15	0
769	57	1	1	1	0	5	1	5	5	3	4	3	3	3	4	3	3	4	4	4	5	10	0	40	67	29	0
770	34	0	0	0	0	5	1								5	1	1	1	4	1	3	7	13				0
771	46	0	0	0	0	2	0	1	1	1	4	4	5	5	5	5	4	4	1	5	4	24	21	14	35	35	1
772	37	1	0	0	1	1	1	4	4	4	4	4	4	4	2	4	4	4	4	4	5	24	14	33	48	22	0
773	44	1	1	1	1	1	0	1	1	1	2	2	2	2	2	4	2	1	1	2	1	7	6	45	71	20	0
774	33	0	0	0	0	2	1	3	3	3	3	4	4	3	4	2	4	4	4	4	4	9	16	43		18
775	38	0	1	0	0	2	1	3	3	3	2	4	3	5	4	4	3	5	4	3	4	19	15	32	39	41	1
776	45	1	1	0	0	2	1	2	1	2	1	3	1	1	1	3	2	2	3	1	1	6	5	38	64	47	1
778	33	0	1	1	1	1	0	5	4	5	4	4	4	4	4	4	5	5	5	5	5	19	9	44	68	51	1
779	34	0	0	0	1	1	1	3	3	3	3	4	3	3	3	3	3	3	3	3	4	13	8	34	50	41	1
780	34	0	0	0	0	4	1	1	1	1	1	1	1	1	1	1	1	1	1	1	1	4	4	38	67	30	0
781	33	0	0	0	1	1	0	1	3	2	4	2	2	1	1	1	3	2	1	4	3	14	13	37	53	41	1
782	43	1	1	0	0	3	1	2	3	3	2	3	5	2	2	2	1	4	2	2	4	12	13	40	68	35	0
783	44	0	1	0	0	2	1	2	1	2	1	1	2	2	3	4	4	3	2	1	2	5	1	37	52	42	1
785	46	0	0	0	0	4	0	3	4	1	4	2	2	2	5	1	1	1	1	1	3		18	37
786	43	1	1	1	0	2	1	1	2	1	2	1	2	1	1	1	1	1	1	3	1	12	14	39	61	33	1
787	48	0	1	1	1	1	1	1	1	1	1	1	1	1	1	1	1	1	1	1	1	0	1	46	67	18	0
788	18	0	0	1	0	3	0	3	4		2		3	3	5		5		5		4		14				0
789	48	0	1	1	1	1	1	5	5	5	5	5	5	5	3	5	5	4	4	4	5	15	13	19	47	33	0
790	39	0	1	1	0	5	1	2	2	2	2	2	2	2	2	1	1	1	1	1	3	3	1	42	70	15	0
792	50	0	0	1	0	3	1	1	1	1	1	1	1	1		1	1	1	1	1	1	1	2	40	70	19	0
793	45	0	1	1	0	5	1								3	1	1	1	1	1	1	3		47	67	10	0
796	46	1	0	0	0	2	1	1	1	2	2	1	1	1	3	3	1	1	1	3	1	1	1	44	71	38	0
797	46	1	0	0	0	2	1	1	2	1	2	2	1	1	1	2	2	1	1	2	1	3	1	41	65	40	0
798	46	0	1	0	0	3	1	1	3	1	3	3	3	3	4	1	1	2	2	1	3	7	3	30	70	12	0
799	40	0	0	1	0	2	0	1	1	1	4	2	2	2	4	4	3	1	2	4	2	7	5	43	62	22	0
801	44	1	1	0	0		1	3	2	2	2	2	2	2	3	2	1	1	3	3	3	2	1	27	69	24	0
802	45	0	1	0	1	1	0	1	1	1	1	1	1	1	1	1	1	1	1	1	1	0	0	32	63		0
805	47	0	1	1	0	3	1	5	5	5		5	5	3	5	3	3	5	3	3	5	26	19	36	64	23	0
806	36	0	0	1	0	4	0	2	2	2	2	3	3	2	4	4	3	1	3	3	4	7	2	43	70	27	0
807	52	0	1	0	0	5	0	1	1	1	1	3	3	3	1	1	1	1	1	1	1	17	13	35	46	39	0
809	39	0	0	1	0	2	1	3	4	2	3	3	4	3	5	4	4	4	5	5	4	17	19	41	51	48	0
810	41	1	0	0	1	1	1	3	3	2	3	3	3	4	4	4	3	4	4	3	4	14	14	36	54	46	1
811	49	1	1	0	1	1	1	2	2	2	2	1	1	2	2	5	1	1			2	3		37	61	17	0
813	44	1	0	0	1	1	1	3	3	3	3	3	3	3	1	4	4	1	4	4	4	28	21	36	60	40	1
814	38	1	0	0	0	4	1	3	3	3	4	3	3	2	5	4	4	3	4	5	4	6	13	44	72	38	1
815	32	0	0	0	0	5	1	1	1	1	1	1	1	1	4	3	3	3	3	3	2	12	7	32	47	40	0
816	33	1	0	0	1	1	1	3	2	4	4	2	2	1	4	4	3	2	2	4	4	12	10	30	55	47	0
817	53	1	0	1	1	1	1	1	2	2	3	2	4	2	2	2	3	1	2	2	3	1	0	38	71	22	0
818	31	0	0	1	1	1	0	3	3	3	3	4	4	5	4	4	5	5	5	5	5	30	20	33	54	40	1
819	50	0	1	1	0	5	1	4	5	5	4	5	4	5	1	4	1	2	3	4	5	24	21	48	71	34	0
820	44	1	0	0	0	2	1	1	1	3	3	3	3	2	2	1	2	2	2	1	3	5	0	31	66	21	0
821	42	1	0	0	1	1	1	2	4	3	3	4	4	4	4	4	3	1	2	2	4	11	4	29	56	31	0
822	47	1	0	0	0	2	1	4	5	5	5	5	5	4	5	5	5	4	5	5	5	30	21	26	54	41	0
823	39	0	1	0	0	5	0	5	3	4	4	1	3	2	3	4	2	2	2	2	4	9	5	39	70		0
824	38	1	0	1	0	2	1	2	1	1	2	2	1	2	4	2	2	2	2	2	2	6	0	34	60	27	1
825	35	0	0	0	0	3	1	2	2	2	2	1	1	2	4	1	3	3	3	4	2	8	2	42	67	36	0
826	47	0	1	1	1	1	0	1	2	1	2	1	2	2	1	2	4	2	4	4	2	1	7	44	66	25	0
828	32	0	1	0	0	3	1	1	2	2	3	3	3	2	2	1	1	1	1	4	3	5	0	41	66	23	0
829	37	1	0	0	1	1	1								3	3	2	4	4	5	4	12	19	24	41	32	1
830	43	0	0	1	1	1	1	2	1	1	1	1	1	1	2	2	2	1	2	2	1	4	0	32	60	25	0
832		1	1	1	1	1	1	3	2	2	3	1	3	2	5	2	3	2	1	2	3	10	7	22	38	30
833	39	0	1	1	0	3	1	3	3	2	3	2	2	2	3	4	4	2	3	4	4	7	1	43	72	23	0
834	53	0	0	1	0	3	1	1	1	1	3	1	1	1	1	1	1	1	1	1	1	9	8	23	44	31	0
835	41	1	0	0	0	3	1	5	5	3	4	3	3	3	1	4	5	4	3	2	5	5	0	42	69	27	0
837	37	0	0	0	1	1	1	2	4	3	3	2	4	3	4	2	1	1	1	3	3	5		31	50	35	0
838	18	0	1	0	0	5	1								3	3	3	1	2	4	2	10	2	42	72	26	0
841	27	0	1	0	0	4	1	1	1	1	1	1	1	1	1	1	1	1	1	1	1	3	9	42	71	13	0
842	42	1	1	0	1	1	1	4	1	2	4	5	2	2	4	1	2	5	1	4	4	16	10	25	41	37	1
843	33	0	1	0	0	5	1	2	2	2	2	2	3	2	3	3	2	1	1	3	3	4	0	39	66	25	0
845	52	0	0	1	0	3	0	1	1	1	1	1	1	1	2	2	2	1	1	1	1	7	0	31	55	21	0
846	54	0	0	1	0	5	1	1	1	1	1	1	1	1	1	2	1	1	1	1	1	0	0	45	72	19	0
848	32	0	1	1	1	1	1	2	2	2	1	1	1	1	4	3	1	1	4	5	2	5	2	29	65	30	0
849	37	0	1	1	0	5	1	2	2	1	3	1	1	1	2	1	1	1	2	2	1	8	4	41	58	32	0
852	31	0	1	0	0	2	1	5	5	5	4	4	4	5	5	5	4	5	4	4	5	21	18	44	68	54	1
853	36	1	1	0	0	3	0	3	3	2	2	2	4	1	2	2	1	1	1	3	3		7	39	65	30	0
854	29	0	1	0	1	1	1	3	3	3	3	3	3	3	3	3	3	3	3	3	4	12	14	28	42	31	1
855	38	0	0	1	0	2	0	5	5	4	4	4	4	4	5	4	4	4	4	5	5	25	20	43	70	21	1
856	48	0	0	0	0	2	1	2	1	1	3	1	2	1	3	1	1	1	3	3	1	13	5	41	61	37	0
858	49	0	0	0	0	2	0	4	4	4	4	4	4	4	5	5	3	1	5	5	5	9	2	42	61	31	0
859	38	0	0	1	0	2	1	3	2	1	2	4	2	1	4	5	4	3	4	4	2	16	18	37	52	41	0
861	40	1	1	0	1	1	1	3	4	4	4	3	4	3	3	3	4	4	3	4	4		3	39	63	49	1
862	47	0	1	1	0		1	3	2	2	3	2	3	3	4	4	3	4	3	3	4	20	15	36	67	28	0
863	59	0	1	1	0	3	0	1	1	1	1	1	1	1	1	1	1	1	1	1	1	1	0				0
864	42	1	1	0	1	1	1	3	3	1	3	4	4	4	4	4	4	3	2	4	4	12	10	34	47	43	1
865	57	0	0	0	0	5	0	3	3	3	4	4	4	4	3	4	4	4	3	4	5	22	17	44	61	41	1
867	48	0	1	1	1	1	1	5	5	3	5	4	4	4	5	4	2	4	4	4	5	12	12	33	62	28	0
868	39	0	0	0	0	2	0	3	3	3	3	1	1	1	5	1	1	4	4	1	3	13	14	35	42	46	1
870	36	0	0	0	0	2	1	2	1	2	3	2	1	2	3	2	3	1	3	2	2	10	3	36	59	44	1
871	54	0	0	1	1	1	1	1	1	1	1	1	1	1	1	1	3	1	1	1	1	2	2	45	71	15	0
872	51	1	1	0	1	1	1			3	3	3	3	3	5		4	3	4	4	4	11	1				1
875	35	0	0	1	0	5	1	1	1	1	1	1	1	1	1	1	1	1	1	1	1	5	0	35	72	14	0
876	57	0	1	1	1	1	0	1	1	1	1	1	1	1	1	1	1	1	1	1	1	7	1	35	59	20	0
877	40	0	1	1	0	3	1	3	3	2	3	2	2	2	4	4	3	1	2	3	3	5	3	37	71	28	0
878	47	0	1	1	0	5	1	1	1	1	1	1	1	1	2	2	2	2	2	2	1	10	7	34		30	0
881	52	0	1	1	0	3	0	3	2	3	3	1	1	1							3			42	70	11
882	49	1	1	1	0	3	1	2	2	2	2	1	2	2	1	2	1	1	1	2	3	2	0	44	70	24
883	36	0	1	1	0	2	1	1	1	1	1	1	1	1	1	1	2	1	2	2	1	6	0	40	58	39	1
885	34	0	1	0	1	1	1	1	1	1	1	1	1	1	1	1	1	1	1	1	1	5	0	23	45	29	0
886	41	0	0	0	0	3	1	4	2	3	3	3	3	3	4	4	3	3	5	5	4	7	11	45	70	20	0
889	57	1	0	0	1	1	0	3	2	3	2	1	2	1	3	1	2	1	1	3	3	22	16	29	49	37	0
890	36	1	0	0	0	2	0	3	3	3	5	4	3	3	3	4	5	4	4	4	4	18	9	37	51	40	1
891	43	0	1	0	0	5	1	3	2	2	2	2	2	2	4	2	2	2	2	3	3	4		38	62	30	0
892	46	0	0	1	0	4	1	2	2	2	3	2	2	2	3	3	1	1	3	3	3	3	0	43	70	37	0
893	31	0	0	0	0	5	1	3	3	3	3	3	3	3	4	3	3	4	3	4	4	12	7	40	55	34	0
895	46	1	1	0	0	4	1	2	2	2	2	3	3	2	4	2	3	3	3	3	4	12	7				0
896	42	0	0	0	0	2	1	1	2	1	1	1	1	1	1	3	1	1	1	3	1		0	40	57	28	0
897	29	0	1	0	1	1	0	1	2	3	3	3	3	2	5	5	5	4	3	4	4	7	13	47	67	55	1
898	32	0	1	0	0		1	2	2	2	2	2	2	2	3	3	3	3	3	3	2	3		39	72	23	1
899	42	0	1	0	0	5	1	4	4	1	4	5	5	3	1	2	5	4	5	2	4	19	11	31	41	36	1
901	47	0	1	1	0	2	0	1	1	1	1	1	1	1	1	1	1	1	1	1	1	3	0	47	72	22	0
903		0	1	1	0	5	1	1	1	1	1	1	1	1	3	1	1	1	1	1	1	2	0	42	69	23	0
904	43	0	0	0	0	2	1	5	3	4	4	3	3	4	3	3	3	2	3	4	4	15	5	45		27	0
905	35	0	0	0	1	1	0	1	1	1	1	4	5	2	1	1	1	1	1	1	3	3	6	32	53	26	1
906	28	1	0	1	1	1	0	1	1	1	1	1	1	1	1	1	1	1	1	1	1	4	0	28		34	0
907	47	1	0	1	1	1	1	2	3	2	4	3	2	4	2	4	2	3	4	3	4	9	1	34	51	44	0
908	32	0	0	0	0	5	1	5	5	5	5	5	5	5	5	5	5	5	5	5	5	19	21	38	62	35	0
909	40	0	1	1	0	3	1	2	2	1	4	2	2	2	1	4	2	1	1	4	3	23	21	35	64	31	0
910	47	0	1	1	0	3	1	2	2	2	2	2	2	2	1	1	1	1	1	2	3	1	0	33	56	23	0
913	38	0	1	1	0	2	0	1	1	1	4	3	3	3	1	2	1	5	1	4	2	7	5	38	66	23	0
914	42	0	1	1	0	2	0	4	4	4	4	4	4	4	4	4	3	3	3	5	5	10	7	36	56	31	1
916	40	1	0	0	0	2	1	3	3	3	3	3	3	3	4	3	3	3	3	3	4	5	2	33	48	39	1
919	41	1	0	0	0	2	1	2	3	1	2	3	2	3	3	3	3	4	2	4	4	2	0	31	50	30	1
921	33	0	0	0	0	2	1	2	3	2	3	3	3	2	3	3	1	4	4	4	4	8	6	44	71	26	0
922	43	0	1	1	0	3	1	2	2	2	2	2	2	2	1	1	1	3	3	3	3	5	1	40	72	28	0
923	32	0	0	0	0	2	1	4	4	4	4	4	4	3	5	4	5	4	4	4	5	11	11	41	64	33	0
924	33	0	1	0	0	5	1	1	1	1	1	1	1	1	4	2	1	1	1	3	1	6	2	41	72	22	0
926	50	0	0	0	0	5	1	3	3	3	3	2	1	1	4	2	3	3	3	4	2	2	0	47	71	20
929	31	1	1	0	1	1	1	4	5	5	5	3	5	4	4	5	4	5	4	5	5	23	18	44	67	57	1
931	40	0	0	0	0	4	1	1	3	2	4	3	4	5	1	1	3	1	1	1	4	5	3	44	66		0
934	55	0	1	1	1	1	0	1	2	1	2	1	1	1	1	1	1	1	1	2	1	10	15	39	68	25	0
936	49	0	1	0	0	2	1	3	2	2	1	1	1	3	2	3	1	2	3	2	3	6		38	63		1
937	45	1	0	0	0	3	1	4	3	3	4	3	3	3	4	3	3	3	3	3	4	10	10	30	49	44	0
939	44	1	0	0	1	1	1	3	5	4	5	2	3	2	3	3	3	3	3	4	4	19	13	30	38	36	1
940	45	1	1	1	1	1	0	2	1	2	1	2	2	2	4	4	3	3	4	4	2	3	0	32	49	42	1
941	38	0	1	0	0	3	0	2	2	2	2	2	2	2	4	2	2	2	2	1	3	5	0	37	72	16	0
942	41	0	1	0	1	1	0		1	2	3	1	4	3	3	3	3	3	3	3	4	11	9	43	68	33	0
943	33	0	0	0	0	2	1	3	4	2	2	3	2	3	3	3	3	3	3	3	4	9	12	38	67	38	1
945	33	1	0	0	0	3	0	4	3	2	3	3	2	3	4	2		3	3	3	4	14	10	20	36		1
946	43	0	1	1	0	3	1	3	3	3	3	3	3	2	1	1	1	1	1	1	3	9	5	42	66	30	1
947	42	1	1	1	0	5	0	1	1	1	1	1	1	1	3	1	1	1	1	1	1	4	2	41	68	29	0
949	37	0	1	1	1	1	1	1	1	1	4	1	1	1	3	4	1	1	3	4	2	2	0	39	71	19	0
950	30	1	0	0	1	1	1	1	2	1	1	2	3	1	3	3	3	3	2	3	2	23	8	47	59	38	0
952	34	0	1	0	0	3	1	1	1	2	1	1	2	1	3	1	1	1	1	1	1	27	19	43	72	17	1
953	39	0	1	1	0	3	1	4	3	2	3	1	2	2	3	1	1	1	4	2	3	7		45	71	40
954	38	0	1	0	0	5	1	3	3	2	3	1	2	1	3	4	1	1	4	3	3	3	3	44	72	15	0
957	44	0	0	1	0	5	1	1	1	1	3	1	1	1	1	5	1	1	4	2	2	4	2	41	72	22	0
958	45	0	1	1	0	3	1	3	3	3	3	2	2	2	4	2	4	2	2	2	3	6	3	40	71	20	0
959	35	0	0	0	1	1	1	3	2	3	3	3	2	3	3	2	2	2	3	3	4	12	6	29	42	44	0
961	40	1	1	1	1	1	1	1	1	1	1	1	1	1	1	1	1	1	1	1	1	10	5	45	71	25	1
962	51	1	1	0	0	2	1	5	4	4	3	4	5	4	5	4	3	4	4	3	5	17	15	31	56	42
963	42	0	1	0	0	3	1	3	3	3	3	2	3	3	1	1	1	1	1	2	3	3	0	41	72	22	0
964	34	0	1	0	1	1	1	3	3	1	3	3	3	3	4	3	3	2	3	4	4	7	0	41	68	30	0
965	43	1	1	1	1	1	1	2	2	2	3	4	4	5	1	4	5	3	4	4	4	27	20	34	66	49	1
966	39	0	0	1	1	1	0	3	2	4	2	2	2	2	4	2	3	1	2	4	3	6	1	45	71	13	0
967	33	0	0	0	1	1	1	3	1	1	2	1	1	2	3	5	3	1	1	5	2	18	8	28	42	58	1
968	41	1	1	0	0	3	1	3	3	2	2	2	3	2	1	2	1	2	2	2	3	6	0	39	70	22	0
970	45	0	0	0	0	4	0	3	4	4	4	3	4	3	3	1	1	3	3	3	4		12	39		43	0
971	41	1	0	0	0	5	1	1	1	1	1	1	1	1	2	1	1	1	1	1	1	4	3			18	0
972	18	0	1	0	0	5	0	2	2	2	3	3	3	2	4	3	3	1	1	2	3	8	4	42	66	29	0
975	53	0	1	1	1	1	1	3	3	3	3	4	4	3	4	3	3	3	4	3	4	4	4				0
976	38	0	1	0	0	3	1	3	3	3	3	2	2	1	3	2	3	1	1	1	3	3	0	44	72	20	0
978	30	1	1	0	0	2	1	3	2	1	2	3	2	3	1	1	2	3	3	3	3	14	3	26	38	32	1
979	36	1	0	1	0	2	1	1	1	2	1	1	1	1	2	3	4	1	1	1	1	9	7	48	71	57	1
980	39	0	0	0	1	1	1	3	3	2	3	3	3	3	4	2	2	2	4	4	4	12	7	38	64	47	0
984	37	1	0	0	0	2	0	5	4	2	2	1	1	1	5	5	5	1	5	5	4		21	35	54	32	0
985	41	0	1	1	0	5	1	1	2	2	3	2	2	1	2	2	1	1	1	1	3	12	11	32	68	28	0
986	43	0	0	0	1	1	0	4	1	3	1	4	4	3	1	2	2	3	3	2	4	16	11	34	46	31	1
987	46	1	1	1	1	1	1	1	2	1	1	1	1	1	1	2	2	1	1	2	1	22	17	34	56	39	0
988	40	0	1	1	0	4	1	1	1	1	1	1	1	1	1	1	1	1	1	4	1	0	0	47	72	10	0
989	32	0	1	0	0	2	0	3	2	1	5	5	3	5	4	1	3	4	5	5	4	22	15	27		51	1
991	37	0	1	1	0	3	1	4	4	3	3	3	3	3	5	2	3	1	2	2	4	16	7	42	71	26	0
996	56	1	0	1	1	1	1		1	1	1	1	1	1	1	3	1	1	1	4	1	0	0	31	69	28	0
997	52	0	1	1	0	3	1	1	1	1	2	1	1	1	3	1	1	1	1	1	1	2	3	43	72		0
1002	36	0	0	0	0	5	1	3	3	2	3	1	1	1	1	1	1	1	1	1	3		4			27	0
1003	40	0	0	0	1	1	0	3	2	2	2	3	3	3	4	3	2	4	4	4	4	8	5	33	59	30	0
1004		0	1	1	1	1	1	1	1	2	3	1	2	2	1	2	3	3	3	3	2	12	4	39	62	35	1
1005	49	1	1	1	1	1	1	4	3	3	3	3	3	3	4	4	5	4	4	4	4	9	7	32	69	37	0
1007	34	0	0	1	1	1	1	1	3	3	4	3	4	4	5	5	4	1	3	5	4	19	17	40	72	15	0
1008	39	0	1	0	0	3	0	2	2	1	1	2	1	1	3	4	1	3	1	2	1	11		42	69	11	0
1009	34	0	0	1	0	2	1	2	1	2	3	2	1	3	3	2	4	2	2	3	2	4	2	46	61	41	1
1010	38	1	0	0	0	2	1	5	5	2	4	5	4	3	4	5	3	4	3	4	5	14	10	24	46	31	0
1011	38	1	0	1	0	2	1	2	3	2	3	3	3	3	3	2	2	2	2	3	4	6	1	35	72	24	0
1012	55	1	1	1	1	1	1	1	1	1	3	1	1	1	1	1	1	1	1	2	1	8	0	31	61	22	0
1013	49	0	1	1	0	3	1	2	2	3	2	3	3	4	4	4	2	3	3	4	4	10	6	36	60	34	0
1015	32	0	0	1	0	4	1	2	4	2	4	3	3	3	1	4	3	2	3	4	4	9	11	39	67	23	0
1016	44	0	0	0	0	2	0	1	1	1	1	1	1	1	1	1	1	1	1	1	1	5	1	46	69	30
1018	33	1	0	0	0	4	1	3	2	3	2	4	3	4	4	1	3	2	4	4	4	11	7	32	50	35	0
1019	36	0	0	0	0	3	0	2	2	1	3	2	2	2	4	3	2	1	1	2	3	2	0	34	70	11	0
1020	34	0	1	1	0	5	0	3	3	2	2	3	3	3	3	3	2	4	3	3	4	15	11	48	72	23	0
1021	43	1	1	0	0	5	1	2	2	1	2	2	2	1	4	4	4	5	4	4	2	4	2	37	61	45	1
1022	21	0	0	1	1	1	1	5	3	3	3	5	4	5	4	4	4	5	4	4	5	22	16	41	56	46	1
1023	35	0	0	0	1	1	0	1	1	1	1	1	1	1	1	3	3	1	1	4	1	0	3	25	58	26	0
1026	47	1	1	1	1	1	1	1	1	1	4	1	1	1	1	1	1	1	1	4	1	5	0	36	67		0
1027	36	0	1	1	1	1	0	1	1	1	2	1	1	1	2	2	2	1	2	2	1	7	1	33	48	32	0
1028	38	0	0	0	0	2	0	1	1	1	2	1	1	1	1	1	1	1	1	1	1	7	6	38	60	12	0
1029	33	0	0	1	0	2	1	3	3	3	4	3	2	2	1	3	1	1	2	4	3	2	0	42	67	19	0
1030	45	1	1	1	1	1	0	3	3	3	4	4	4	3	2	3	3	3	2	3	4	16	13	22	37	35	1
1031	30	1	0	0	1	1	1	3	3	4	3	3	3	2	4	4	2	2	4	4	4	5	0	42	66	39	0
1032	35	1	0	1	0	3	1	2	2	2	3	4	2	1	5	1		2	2	1	3	6	0	41	69	30	1
1033	33	1	1	0	0	2	1	2	2	2	3	2	2	2	4	3	4	3	3	3	2	9	4	35	61	44	0
1035	48	0	0	1	1	1	1	2	1	1	1	2	2	3	1	5	3	1	1	1	1		8		67	32	0
1038	36	0	0	1	0	4	1	4	2	3	3	2	2	2	4	4	3	2	2	3	4	5	3	40	68	22	0
1040	32	1	0	0	1	1	1	3	2	4	4	4	3	4	4	5	3	3	4	4	4	15	10	39	52	49	1
1041	44	0	1	0	0	2	1	1	1	1	2	2	2	2	3	1	3	1	1	2	1	0	0			19
1042	44	0	1	1	0	2	1	1	1	1	3	1	2	2	1	1	1	1	1	1	1	3	1	42	64	26	0
1043	38	0	1	0	0	5	1	1	1	1	1	1	1	1	2	1	1	1	1	1	1	8	0	38	61	21	0
1046	41	1	1	0	0	4	1	3	3	1	2	2	2	2	5	1	4	2	2	1	3	18	17	29	55	39	1
1047	32	0	0	0	0	2	0	2	3	3	3	3	3	2	2	4	3	3	2	4	4	4	3	43	70	25	0
1048	47	1	0	1	1	1	1	4	3	3	3	2	2	2	3	3	3	2	3	3	4	5	0	39	62	20	0
1049	38	0	1	1	0	3	1	1	1	1	1	1	1	1	1	1	1	1	1	1	1	1	0	40	72	22	0
1050	33	0	0	1	0	2	1	5	5	5	5	4	5	5	4	4	4	4	4	5	5	10	6	47		43	0
1051	42	0	0	1	0	5	1	2	3	2	2	2	2	2	4	3	1	2	1	2	3	4	1	39	67	20	0
1053	36	0	0	0	0	4	1	3	4	2	5	4	4	3	5	1	1	2	2	3	4	7	11	38	72	16	0
1054	44	1	0	0	1	1	0	3	3	3	2	3	3	4	3	3	4	3	4	3	4	12	11	28	53	34	1
1055	35	0	0	0	0	4	1	3	4	3	3	2	2	2	3	2	2	3	2	2	3	4	1	36	62	29	0
1057	42	0	1	1	0	3	1	3	2	1	2	2	2	1	2	1	1	1	1	2	3			43	70	14	0
1059	44	1	0	1	1	1	0	2	3	4	3	3	3	3	5	2	1	2	5	4	4	6	0				0
1060	52	1	1	0	0	5	1	2	2	1	2	2	2	2	4	2	3	1	1	2	3	11	4	43	56	26	0
1061	34	1	0	1	1	1	0	4	3	3	3	3	3	3	3	3	3	3	3	3	4	12	5	38	62	27	0
1063		0	0	0	1	1	0	1	2	1	2	1	1	1	1	1	1	1	3	4	1	5	4	47	69	33	0
1064	45	1	0	0	1	1	1	4	3	2	3	3	4	2	2	2	2	2	2	2	4	18	5	37	59	28	0
1065	37	0	0	1	0	3	1	1	1	3	3	3	3	3	4	4	5	1	1	1	4	1	0	32	72	14	0
1066	26	1	0	1	0	2	1	3	4	3	4	4	4	2	4	3	3	2	3	2	4	18		45	68	26	1
1068	45	1	0	0	1	1	0	1	3	2	3	1	2	2	4	2	2	1	2	2	3	7	4	25	46	42
1069	49	0	0	1	0	5	1	3	2	2	2	1	1	1	2	1	1	1	4	1	3	12	7	36	71	35	1
1070	42	1	1	1	0	2	1	2	2	2	4	3	2	3	3	4	3	2	3	3	4	12	8	38	57	39	1
1071	51	0	1	0	1	1	1	1	1	1	3	1	1	1	3	1	1	1	1	2	1	19	7	32	48	46	1
1072	38	0	1	1	0	3	1	1	1	1	1	1	1	1	1	1	1	1	1	1	1	6	2	38	65	29	1
1073	37	0	0	0	0	2	1	1	2	2	2	1	1	1	3	3	4	3	3	4	2	6	2	46		37	0
1074	55	1	1	0	1	1	0	3	4	2	3	4	2	3	2	3	4	2	3	4	4	15	0	30	48	42	0
1075	46	0	0	1	0	5	0	1	1	1	2	2	1	2	3	1	3	3	1	3	2	3	1	42	64		0
1076	38	0	0	1	0	5	1	1	1	1	1	1	2	2	3	3	3	3	3	3	2	0	0	41	72	28	0
1078	35	0	0	0	0	2	1	3	3	3	4	4	4	4	4	4	3	3	5	5	5	11	9	48	72	25	0
1079	39	0	0	0	0	2	1	1	2	3	3	1	1	1	1	4	2	1	2	2	3	4	4	43	72	14	0
1081	44	0	1	0	0	3	1	1	1	1	1	1	3	1	1	1	1	1	1	1	1	4	2	45	72	32	0
1082	37	0	0	1	0		1	3	3	2	3	1	1		2	1	1	1	1	2	3	3	0	41	71	15	0
1084	35	0	0	0	0	2	1	4	3	3	3	3	4	3	4	4	4	4	3	3	4	12	0	38	54	31	0
1088	50	0	1	0	1	1	1	1	1	1	1	1	1	1	1	1	1	1	1	1	1	1	0	39	68	16	0
1089	47	1	1	0	0	2	1	4	3	3	2	3	2	2	4	5	3	2	4	3	4	9	3	33	59	46	0
1090	30	0	0	0	0	3	1	1	2	1	1	1	1	1	2	1	1	1	1	2	1	20	9	28		26	0
1091	36	0	1	0	0	3	1	3	1						4	2	1	3			2	4	4	45	71	35
1092	35	1	0	0	0	2	1	1	1	1	3	3	3	2							2			34	66	34
1094	49	0	0	0	0	4	1	3	3	2	2	2	2	1	2	1	2	2	1	1	3	3	6	42	65	40	0
1095	46	0	1	1	0	2	1	5	2	1	3	3	3	3	1	3	2	4	3	4	4	1	4	48	71	20	0
1096	48	1	0	0	0	2	1	3	4	3	5	2	4	3	4	5	3	4	2	4	4	6	6	30	48	48	1
1098	50	0	0	1	0	3	1	3	3	3	3	3	3	3	2	3	3	4	4	4	4	10	7	38	56	41	0
1099	37	0	1	0	0	3	1	3	3	1	5	4	3	2	4	1	1	1	1	1	3	2	5	48	72	15	0
1100	26	0	0	0	0	4	1	3	3	1	2	2	2	2	3	2	1	1	1	2	3	4	3	44	71	20	0
1101	50	1	1	0	0	3	1	3	3	3	4	4	4	4	4	2	4	4	5	4	5	13		19	36	46	0
1104	56	1	1	0	0	5	1	4	3	3	3	1	1	1	4	1	1	1	1	1	3	7	0	47	70	19	0
1105	48	1	1	1	1	1	1	3	2	2	4	3	3	3	4	4	2	3	4	4	4	19	14	27	43	40	1
1106	25	0	1	0	0	2	0	3	3	3	3	3	4	3	4	3	2	4	4	4	4	17	8	40	52	39	1
1107	34	0	0	0	0	2	1	1	2	1	2	3	3	1	2	2	3	1	3	4	2	7	4	44	72	27	1
1108	31	0	0	0	0	2	1	5	5	5	4	4	4	5	5	5	5	4	4	5	5	23	18	48	72	60	1
1111	39	0	0	0	0	5	1	3	3	3	3	3	3	3	3	1	2	3	3	4	4	11	7	47	69	57	0
1114	48	0	0	1	0	2	1	1	2	1	2	1	1	1	1	1	1	2	2	2	1	11	6	33	51	42	0
1115	39	1	0	1	1	1	1	1	1	1	1	1	1	1	1	1	1	1	1	1	1	7	2	37	71	15	0
1116	41	1	1	1	1	1	1	4	3	4	4	4	4	3	4	4	4	4	4	5	5	17	14	32	45	35	1
1119	33	0	0	0	0	5	1	1	1	1	1	1	1	1	2	1	1	1	1	2	1	3	2	35	67	29	0
1121	40	0	0	1	0	4	0	4	4	3	5	4	3	5	4	5	4	3	5	4	5	12	14	33	60	29	0
1122	39	0	1	1	1	1	1	1	1	1	1	1	1	1	1	1	1	1	1	1	1	0	0	42	70	11
1123	34	0	1	0	0	5	1	5	4	3	3	3	2	2	1	2	1	1	4	4	4		0	34	72	23	0
1125	31	0	0	0	0	2	1	3	3	3	3	2	2	2	2	3	3	3	2	3	4	15	9	29	54	36	0
1127	40	0	0	1	0	3	0	3	4	3	3	3	2	1	4	2	2	4	2	2	3	14	8	39	64	40	0
1129	40	0	0	0	0	2	1	1	1	1	1	1	1	1	3	3	3	2	3	3	2	3	1	39	56	34	0
1131	50	1	0	1	1	1	1	1	1	1	1	1	1	1	1	1	1	1	1	1	1	12	8	32	52	29	0
1132	37	0	0	0	1	1	1	2	2	2	4	2	2	3	2	2	2	2	2	2	3	9	7	41	67	20	0
1133	40	0	0	0	1	1	0	4	4	5	3	5	4	5	1	4	4	5	5	5	5	14	15	37	55	52
1135	37	0	1	1	1	1	0	2	2	3	3	1	1	2	2	2	4	1	2	1	3	8		28	60	38	1
1136	32	1	1	0	1	1	1	4	3	3	3	4	4	4	4	3	4	5	4	3	5	20	17	44	67	51	1
1138	47	1	0	1	1	1	1	1	1	3	1	1	3	1	1	1	1	1	1	1	1	7	4	28	67	15	0
1139		1	0	0	0	2	1	2	2	2	3	2	2	1	2	2	1	2	2	2	3	16	7	37	65	22	1
1140	51	1	1	0	0	3	1	4	3	4	4	3	3	2	3	3	3	1	3	2	4	9	3	41	53	29	0
1141	32	0	0	0	0	2	1	5		5	4	5	5	5	5	5	5	5	5	5	5	18	21	48	68	60	1
1142	46	0	0	1	1	1	0	2	2	2	3	2	3	3	4	3	3	1	2	2	3	3	0	42	63	24	1
1144	53	1	0	0	1	1	1	2	1	2	4	4	3	4	1	2	2	2	4	4	4	16	16	45	67	46	0
1146	35	0	0	1	0	5	1	3	2	1	1	1	1	1	5	2	2	1	1	1	1	10	2	45	68	35	0
1150	39	0	0	1	0	4	1	1	1	2	3	2	2	1	3	3	1	1	1	1	1	3	0	41	68	20	0
1151	52	1	0	1	1	1	1	1	1	1	3	1	1	1	1	1	3	1	1	1	1	6	0	30	65	20	0
1152	45	1	0	0	1	1	1	3	4	2	1	4	3	2	4	3	2	1	4	4	4	18	12	30	51	28	1
1153	33	0	0	0	1	1	0	1	1	2	3	2	1	1	5	3	3	3	3	3	2	14	5	25	50	32	0
1154	49	1	0	1	1	1	0	1	1	2	2	1	1	1	4	4	2	2	2	4	2	10	8	41	59	53	0
1155	32	0	0	0	0	3	1	3	4	3	3	2	3	2	4	3	4	4	3	4	4	13	13		65	43	1
1156	53	0	1	1	0	2	1	4	1	1	1	1	1	2	2	2	2	2	2	1	1	1	1	44	64	30	0
1158	38	0	0	1	0	5	0	2	2	2	3	1	1	1	4	1	1	2	2	4	3	3	2	38	61	32	0
1159	35	0	0	0	0	5	1	3	4	4	4	4	4	4	2	4	1	4	4	4	5	14	14	39	65	18	0
1160	49	1	1	1	0	2	1	3	2	2	1	2	1	2	2	1	2	2	1	2	3		4	39	59	54	1
1163	40	1	1	0	0	3	1	3	4	3	3	3	3	4	3	4	3	3	4	4	4		12	47	71	37	1
1164	47	1	1	1	1	1	1	1	1	1	1	1	1	2	1	1	3	3	3	3	2	3	0	40	71	19	0
1165	58	1	0	1	1	1	1	4		3	3	3	4	4	3	3	4	3	3	3	4	2	0	33		44	0
1166	34	1	0	1	1	1	0	4	4	3	4	4	4	3	4	4	2	3	3	4	4	15	15	46	67	55	1
1167	37	0	0	1	0	4	1	2	2	2	4	3	2	2	2	3	4	3	4	3	4	4	1	38	70	19	0
1168	43	1	0	0	1	1	1	3	3	3	2	3	3	4	3	3	3	3	3	3	4	14	12	31	45	34	1
1169	44	1	1	0	0	2	1	5	4	4	5	5	5	5	5	5	3	4	5	5	5	13		46		59	1
1171	47	1	1	1	0	2	1	3	2	2	2	2	2	2	1	1	1	1	1	1	3	2	0	45	71	34	0
1173	35	1	1	0	1	1	1	4	3	5	3	4	3	5	4	3	3	5	3	4	5	10	10	40		50	1
1174	34	1	1	0	0	2	1	4	5	5	4	4	5	4	2	5	5	5	3	5	5	20	16	44	69	55	1
1175	34	0	0	1	0	2	1	2	2	2	3	2	2	2	2	4	4	2	2	4	2	2	1	42	68	20	0
1176		1	1	0	1	1	1	4	4	5	4	4	4	5	4	4	5	4	3	5	5	21	19	41	59	51	1
1177	49	0	1	1	0	3	1	2	2	2	2	2	2	2	5	4	4	1	4	4	2	3	1	46	72	27
1179	33	1	0	0	1	1	1	1	1	1	1	1	1	1	5	1	1	1	2	4	1	0	5	46	70	26	0
1182	41	1	0	0	0	3	1	4	4	3	3	5	3	2	4	4	5	4	4	4	5	2	0	47	72	26	0
1183	37	0	0	0	0	3	1	4	4	4	4	2	2	2	3	2	2	2	2	4	4	1	6	43	66	26	0
1184	57	1	0	1	1	1	0	2	4	1	5	3	1	2	3	2	4	2	1	4	3	12	10		33	36	1
1185	30		0	1	1	1	1	2	2	2	5	1	1	1	2	3	4	1	2	4	2	24	19	32	66	28	1
1188	34	1	1	0	1	1	1	2	2	2	3	2	1	2	1	2	2	2	2	2	3	4	4	35	57	32	1
1190	33	0	0	0	1	1	0	1	1	2	3	2	2	2	3	2	2	1	2	3	2	11	14	36	58	37	1
1191	33	0	0	0	0	2	1	1	1	1	1	2	2	2	1	4	4	2	2	4	2	0	0	44	72	19	0
1193	30	0	0	1	1	1	1	1	1	1	1	1	1	1	4	3	3	2	2	4	2	6		31	52	32	1
1194	42	1	1	0	1	1	1	2	3	3	1	3	1	2	4	3	4	2	2	4	2	13	11	25	46	36	1
1195	38	0	0	0	0	2	0	1	2	2	3	3	2	2	2	2	2	2	2	2	3	4	0	48	72	21	0
1198	42	1	0	1	0	3	1	3	3	3	3	3	3	3	3	3	4	4	4	4	4	1	0	33	49	43	0
1199	47	0	1	1	0	2	1	1	1	1	1	1	1	1	3	4	3	3	3	2	2	1	0	43	71	13	0
1200	36	1	1	1	0	2	1	2	2	2	2	2	2	2	4	3	3	3	3	4	2		0	39	65	27	0
1201	31	0	0	0	0	2	0	4	4	3	3	3	3	4	4	4	4	4	3	5	5	17	10			18	1
1202	32	1	0	0	1	1	0								5	3	4	3	3	3	4	4	2				0
1203	42	1	1	0	1	1	1	3	3	2	2	3	3	4	3	3	3	2	3	3	4	15	11	29	44	33	1
1204	33	1	0	1	0	2	0	5	5	5	5	5	4	3	2	4	4	2	3	2	5	12	11	47	72	25	0
1205	44	0	0	0	0	5	1	1	1	1	1	1	1	1	1	3	3	3	3	3	2	15	0	43	64	35	0
1207	41	1	0	0	0	2	1	3	3	3	3	2	2	3	4	5	5	1	4	5	4	6	6	41	72	17	0
1208	40	0	0	0	1	1	1	3	3	3	4	4	4	4	4	4	2	2	4	4	4	10	0	30	53	34	1
1209	42		1	0	1	1	1	3	2	2	2	1	2	5	3	2	3	3	5	4	4	17	13	35	44	35	1
1210	35	0	1	0	1	1	0	1	2	1	2	2	2	2	2	2	2	1	2	4	2	0	0	38	69	15	0
1212	47	0	0	1	0	5	1	3	3	1	4	2	2	2	1	1	1	1	1	1	3	2	6	42	56	45	0
1213	55	0	1	1	0	3	1			2	1	2	2	2	3	1	2	1	4	2	3		5	37	64	21	0
1214	41	0	1	1	0	3	1	1	1	1	1	2	2	2	2	2	2	1	2	2	1	12	4	31	66	25	0
1215	32	0	0	0	0	5	0	1	1	1	1	2	1	1	4	1	3	2	2	4	2	8	1	34	56	21	0
1216	35	1	0	0	1	1	1	4	3	2	4	4	5	4	5	5	4	3	3	4	5	21	20	42	62	56	1
1217	33	1	0	0	0	2	1	1	1	1	2	1	1	1	2	4	2	1	2	2	1	0	0		72	20	0
1218	32	1	1	1	0	3	1	3	3	3	3	3	3	3	3	2	3	2	3	3	4	6	0	34	46	43	0
1219	34	0	0	0	0	4	1	3	1	1	3	3	3	2	4	4	1	4	3	4	4	7	2	33	70	25	0
1220	40	0	0	1	0	4	0	1	1	1	2	2	2	1	4	1	1	2	2	4	2	26	20	48	70	25	0
1221	43	0	0	1	0	4	1	3	3	3	3	2	2	3	3	3	3	3	3	3	4	12	12	38	72	20	0
1222	36	0	1	0	1	1	1	3	2	2	2	1	2	2	1	1	2	1	2	2	3	12	11	41	70	21	0
1224	53	0	0	0	0	4	0	1	1	1	1	2	2	1	3	1	2	2	3	3	2	1	0	31	49	32	0
1225	49	0	1	1	1	1	0	1	2	3	3	2	2	2	1	1	1	1	1	2	3	2	0	34	59	26	0
1226	42	0	1	1	1	1	0	2	3	2	2	1	1	2	5	1	1	1	1	1	3	18	9	38	59	38	0
1228	38	0	0	0	0	2	0	1	2	2	3	1	2	2	2	2	2	2	1	1	3	12	3	37	56	19	0
1229	37	0	1	1	0	3	1	1	1	1	1	1	1	1	1	2	2	2	2	3	1	15	2	41	58	35	0
1231	35	0	0	1	0	5	1	3	2	2	2	2	2	2							3			29	69	22
1233	31	0	0	1	0	5	1	1	1	1	1	1	1	1	1	1	1	1	1	1	1	0	0		72	27	0
1239	41	0	0	0	1	1	0	1	1	1	2	2	2	2	2	3	3	1	1	3	2	6	3	31	58	33	0
1240	35	0	0	1	1	1	1	2	1	2	3	3	3	3	3	3	3	3	3	3	4		2	37	59	38	0
1242	48	0	0	1	0	3	1	1	1	1	1	1	1	1	2	1	1	1	1	2	1	0	0	45	70	22	0
1244	27	0	0	0	0	2	1	3	3	5	3	2	3	3	4	2	3	1	1	1	3	8	1	47	69	45	0
1245	44	1	1	1	0	2	1	3	4	3	4	4	3	3	4	4	3	3	4	4	4	9	7	40	63	53	1
1248	35	1	0	0	1	1	1	3	3	5	3	3	3	4	3	3	2	3	4	4	4	14		37	65	20	1
1249	36	1	0	1	0	5	1	3	3	3	3	3	3	1	2	2	3	3	4	4	4	6	1	44	67	22	0
1250	36	0	1	0	1	1	0	3	3	2	3	3	3	2	1	4	3	3	4	4	4	7	6	36	64	26	0
1252	32	0	0	0	0	5	0	1	1	1	1	1	1	1	1	1	1	1	1	1	1	5	6	45	66	22	0
1254	29	1	1	1	1	1	0	2	2	2	3	2	2	2	2	3	3	1	2	4	2	9	7	45	67	34	1
1255	35	1	0	0	1	1	1	3	4	3	4	3	4	3	4	4	5	4	4	4	5	19	17	42	63	50	1
1256	36	0	1	0	0	3	1	1	1	1	2	1	1	1	3	1	1	1	1	1	1	3	7	38	66	16	0
1257	34	0	0	1	0	2	0	1	1	1	1	1	1	1	3	1	1	1	1	1	1		19	46	69	39	0
1258	52	1	0	1	0	5	1	3	3	4	3	3	3	3	1	1	1	4	2	3	4	3	4	46	71	21	0
1259	38	0	0	1	0	2	0	1	2	3	3	3	3	3	3	2	2	1	5	5	4	4	0	46	71	24	0
1260	38	0	0	0	0	5	1	2	2	1	2	1	1	2	1	5	1	2	1	1	1	7	2	38	65	45	1
1261	36	0	0	0	0	3	1	2	2	1	1	3	2	1	2	1	1	2	3	3	3	8	4	38	62	30	0
1262	38	1	1	1	0	3	1	3	3	3	3	3	3	3	4	3	4	4	4	4	4	18	13	38	69	19	1
1264	46	1	1	1	0		1	2	2	2	2	2	2	2	3	2	2	3	1	2	3	9	12	32	60	27	0
1265	40	1	1	0	1	1	0	2	2	2	2	2	2	2	2	2	2	2	2	4	2	2	0	37	59	51	0
1266	59	0	1	1	0	3	0	1	1	1	1	1	1	1	2	2	3	1	1	1	1	2	0	46	72	15	0
1267	39	0	1	1	0	4	0	1	2	2	3	4	4	4	3	3	3	3	3	3	4	10	1		66	22	0
1269	46	1	1	0	1	1	1	4	4	3	4	3	4	4	5	5	5	4	5	5	5	14	12	32	64	27	0
1270	50	0	0	1	0	3	1	3		2	3	3	2	4	2	1	2	4	2	2	4	5	2				0
1272	39	1	0	1	1	1	1	1	2	2	2	1	1	1	3	3	3	1	1	3	2	2	2	40	69	15
1273	36	1	0	0	0	2	1	2	2	1	3	3	3	2	3	2	3	1	4	5	4	19	20	46	66	33	1
1274	42	0	1	0	0		1	3	3	3	3	3	3	3	2	4	3	2	2	4	4	13	10	42	70	21	0
1276	48	1	1	1	0	3	1	4	5	5	5	5	5	3	4	3	5	1	5	4	5	19	17	33	64	29	0
1279	32	0	1	1	1	1	0	1	1	1	3	2	2	2	4	3	3	4	3	3	2	6	0	37	70	19	0
1280	31	0	1	0	1	1	0	2	4	2	4	4	4	2	3	3	3	3	2	2	4	21	15	38	62	19	1
1281	53	1	1	0	1	1	1	3	3	4	3	3	3	3	2	2	1	1	4	1	4	4	2	43	69	11	0
1283	39	0	0	1	0	5	1	1	2	2	1	2	2	1	3	2	3	2	2	4	2	5	0	36	60	24	0
1284	35	1	0	0	1	1	1	4	4	5	4	4	5	5	5	5	4	5	5	5	5	18	19	45	67	52	1
1285	32	1	0	0	1	1	0	4	1	1	1	1	1	3	3	3	3	4	2	3	2	13	6	33	63	16	0
1286	53	1	1	1	0	4	1	3	3	4	4	4	4	4	1	4	1	3	5	4	4	6	3	40	65	12	0
1287	42	1	0	0	1	1	1	2	2	4	4	4	4	3	2	4	1	1	4	4	4	3	2	46	72	18	0
1288	30	0	0	0	0	2	1	3	3	3	3	4	3	3	1	2	1	1	2	3	4	1	0	42	65	22	0
1289	28	0	1	1	0	2	1	2	3	3	3	3	3	2	3	1	1	1	1	1	3	9	0	42	65	35	0
1290	48	0	0	0	0	3	1	4	4	4	4	2	3	3	1	1	1	1	3	3	4	6	4	44	72	23
1291	41	1	1	1	0	3	1	1	1	1	1	4	4	1	1	1	1	1	1	1	1	0	0	40	60	44	0
1292	54	0	1	1	0	5	0	1	2	2	3	1	2	2	2	1	2	1	1	3	3	5	0	44	72	23	0
1293	42	0	0	0	0	5	1	1	2	1	2	1	1	1	1	1	1	1	1	1	1	0	0	28	72	20
1294	42	1	0	0	0	2	1	4	3	4	4	5	3	4	5	5	5	4	5	4	5	4	7	45			0
1295	54	0	0	0	1	1	1	3	3	3	4	3	3	4	3	3	2	3	4	4	4	26	19	38	61	23	0
1296	35	1	0	1	1	1	1	4	4	5	4	3	4	4	5	4	3	5	4	5	5	18	18	39	58	53	1
1297	52	0	1	1	0	5	0	1	1	1	1	1	1	1	1	1	1	1	1	1	1	5	0	45	62	26	0
1298	47	1	0	0	1	1	1	2	3	3	4	2	2	2	3	3	3	3	3	2	4	19	9	35	56	23	0
1299	45	0	1	0	0	3	1	3	3	2	3	3	3	1	4	3	3	4	3	4	4	13	0	47		28	0
1300	36	0	0	0	0	2	1	1	1	1	1	1	1	1	1	1	1	1	1	1	1	2	0	41	65	30
1301	34	0	0	1	1	1	1	2	2	2	4	3	3	3	5	5	4	1	4	5	4	8	7	40	66	30	1
1302	48	1	0	1	1	1	1	3	3	3	3	2	3	3	3	3	3	3	3	3	4	17	10	30	49	40
1303	42	1	1	0	1	1	1	3	1	1	3	5	3	2	3	3	2	1	1	5	4	18		29	39	37	1
1307	40	1	1	1	0	3	1	3	4	4	4	3	3	3	4	3	4	5	4	4	5	17	11		53	48	1
1309	26	1	0	0	0	3	0	3	3	2	3	4	3	2	4	3	3	4	3	3	4	6	10	23	46	39	0
1311	32	0	1	1	1	1	1	1	1	1	2	1	1	1	1	1	1	1	1	1	1	10	7	33	72	18	0
1312	49	0	1	0	0	3	1	2	2	1	2	3	1	2	1	4	1	5	4	4	2	10	7	34	67	21	0
1313	41	0	0	0	0	3	1	1	1	1	2	1	1	1	1	1	1	2	3	3	1	8	1	42	70	34	0
1314	50	0	0	0	0	2	0	3	4	4	4	3	3	4	4	4	3	3	4	4	5	10	1	42	65	35	0
1315	31	1	1	1	0	2	1	2	3	2	2	1	2	1	1	2	1	1	1	2	3	4	0	35	65	21	0
1319	49	1	0	1	1	1	0	3	3	2	4	3	3	4	4	1	3	3	4	5	4	12	6	34	63	29	1
1321	34	1	1	0	1	1	1	2	3	2	3	2	3	2	2	3	2	3	3	3	4	14	13	37	58	45	1
1322	39	0	1	0	1	1	1	2	2	2	2	1	1	1	1	2	2	1	3	3	2	12	10				0
1323	33	0	0	0	1	1	1	3	3	3	3	3	3	3	2	3	3	2	3	3	4	17	11	39	59	28	0
1324	35	0	0	1	0	5	1	3	3	3	3	2	3	3	4	4	2	3	3	4	4	15	11	41	72	24	0
1325	44	0	1	1	0	5	0	1	1	1	3	1	1	1	1	1	1	1	1	1	1	0	5	45	61	34	0
1326	29	0	1	0	1	1	1	2	3	3	3	3	3	3	5	4	2	2	2	4	4	20	15	28	42	31	0
1328	51	0	1	0	0	4	0	2	1	1	1	1	1	1	5	1	1	1	1	1	1	0	2	45	66		0
1329	42	1	1	0	1	1	1	2	2	3	4	3	2	3	4	4	2	3	4	4	4		6	39	55	48
1330	39	0	1	1	0	3	1	2	2	1	2	2	2	2	5	2	3	1	1	2	3	0	3	47	72	22	0
1332	34	1	0	1	0	2	1	1	1	1	1	1	1	1	2	3	1	1	1	1	1	3	0	48	71	32
1333	55	0	0	1	1	1	1	3	2	2	3	2	2	2	3	1	3	3	4	4	2	8	6	45	69	25	0
1334	37	0	0	0	1	1	0	5	3	2	5	5	5	4	5	4	3	3	4	5	5	29	20	33	43	29	0
1335	30	0	0	0	0	4	1	3	3	3	3	3	3	2	3	3	2	2	2	3	4	2	3	40	69	31	0
1336	31	0	0	0	1	1	1	1	3	2	4	3	4	3	1	2	3	1	4	4	4	11	4	34	68	35	0
1338	48	1	0	0	0	3	1	1	1	1	2	1	1	1	3	1	1	1	1	1	1	1	2		70	23	0
1339	32	0	0	0	0	5	0	3	3	3	3	3	3	3	3	3		3	3	3	4	6	1	41	59	44	0
1340	34	0	0	0	0	3	0	1	3	1	4	4	4	4	5	3	3	3	3	3	4	27	21	48	67	40	0
1341	38	1	0	0	0	2	1	4	4	5	4	5	4	4	2	5	4	4	5	5	5			45	64	55	0
1342	46	0	0	1	0	5	1	3	3	3	3	3	4	3	3	3	3	4	5	5	4	8	5	39	69	29	0
1343	34	0	0	0	0	4	1	5	5	5	5	5	5	5	5	5	5	5	5	5	5	24	21	48	67	38	1
1344	48	0	0	1	0	5	1	2	3	2	4	1	2	2	4	3	2	1	4	4	2	13	5	34	53	24	0
1345	47	1	0	0	1	1	1	3	2	4	3	2	2	3	2	3	3	3	3	3	4	13	2	32	46	36	0
1346	29	1	0	0	1	1	0	4	4	4	4	4	5	5	5	5	5	5	1	5	5	25		42	42		0
1347	48	1	0	1	0	5	1	1	2	1	4	2	2	1	1	1	1	1	1	2	3	8	7	38	62	37	1
1351	51	0	0	0	0	3	1	1	1	1	1	1	1	2	2	3	1	1	1	1	1	4	1	48	69	21	0
1352	42	1	0	1	0	4	1	2	2	2	3	2	2	2	1	1	3	1	1	1	3	3	0	48	72	24	0
1353	46	0	0	0	0		1	3	3	4	3	4	4	4	3	3	3	3	3	3	4	20	21	32	55	20	0
1354	29	0	0	0	0	2	1	3	3	3	3	3	3	3	3	3	3	3	3	3	4	22	18	34	56	47	0
1355	42	0	1	1	0	3	1	2	1	1	2	2	2	1	3	2	2	1	1	2	1	4	0	35		27	0
1356	42	0	0	1	0	2	1	2	2	2	3	4	4	3	3	3	3	3	3		4	9	3	42	62	26	0
1357	48	1	1	0	1	1	0	5	4	4	4	3	3	3	3	3	3	4	3	2	4	18	18	39	56	45
1358	47	0	0	0	0	4	1	3	2	1	3	3	2	3	4	3	4	2	3	4	4	2	0	48			0
1359	32	1	1	0	0	5	0	5	1	4	2	3	4	3	5	3	1	1	3	5	4	18	13	37	52	47
1361	42	0	1	1	0	2	1	2	2	1	1	1	1	1	2	3	2	1	2	4	2	6	10	36	71	25	0
1365	36	0	0	0	0	4	1	3	3	2	3	2	2	2	4	3	1	1	2	1	3	12	5	41	67	18	0
1366	32	0	1	1	0	5	1	1	1	1	1	1	1	1	3	1	1	1	1	1	1	0	0	48	72	15	0
1367	35	0	0	0	0	2	1	1	1	2	3	2	2	1	2	1	1	1	2	3	1	12	8	45	70	29	0
1368	23	0	1	0	1	1	0	5	5	5	5	5	5	5	5	5	5	5	5	5	5	21	21	48		60	1
1369	27	0	0	1	0	2	1	3	4	3	4	3	3	3	5	4	2	1	5	3	4	14	16	36	64	23	0
1370	42	0	1	1	0	3	1	2	2	2	2	1	2	2	1	2	2	3	2	2	3	4	1	41	66	22	0
1371	46	1	0	0	0	2	1	1	1	1	1	1	1	1	1	3	5	4	2	2	2	15	10		70	35	1
1372	48	0	0	0	0	2	1	1	2	2	2	1	2	2	2	2	1	2	1	2	1	5	2	39	52	43	1
1374	35	0	0	1	1	1	1	4	3	3	3	2	3	3	4		3	3	3	4	4	20	14	34	52	39	1
1375	44	0	0	1	0	2	1	5	4	3	4	3	5	3	4	3	5	4	3	5	5	10	2	40	50	47	1
1376	39	1	0	0	1	1	0	2	2	2	3	3	3	3	4	4	3	2	3	5	4	11	10	33	55		0
1377	43	0	0	1	0	4	0	5	1	1	1	1	1	1	1	1	1	1	1	1	1	1	2	33	55	42	0
1378	30	0	0	0	0	2	1	3	4	3	4	3	4	5	4	3	4	5	5	4	5		7	36	52	42	1
1380	44	0	0	1	0	5	1	3	3	3	3	4	4	3	1	1	1	2	2	4	4	5	1	47	68	22	1
1381	30	1	1	1	1	1	0	3	5	4	3	2	5	4	5	4	5	2	4	3	5	15	15	32	42	44	1
1382	40	1	1	1	0	2	1	1	1	1	1	1	1	1	1	1	2	2	1	2	1	1	0	36	64	21	0
1383	37	0	1	0	0	3	0	5		5	5	5	5	5	3	5	3	5	5	5	5	21	12	31	63	29	1
1386	40	1	1	1	0	3	0	3	3	2	3	3	4	4	4	3	4	4	4	4	4	15	9	39	58	46	1
1387	38	1	0	1	0		1	2	2	2	2	2	2	2	2	3	3	2	3	4	2	10	7	34	59	18	1
1389		1	1	0	0	2	1	2	3	2	2	3	3	3	3	1	3	3	3	2	4	15	11	25	39	27	1
1390	34	1	0	0	1	1	0	2	2	3	4	4	2	3	5	4	2	1	5	4	4	14	9	44		17	1
1391	59	0	0	0	0	2	0	2	2	2	2	2	2	2	1	5	1	1	4	4	2	1	0	42	55	37	0
1392	60	0	1	0	0	5	0	2	2	2	2	4	2	2	1	1	1	1	1	1	3	8	2		68	18	0
1393	42	0	0	1	0	5	0	1	1	1	1	1	1	1	1	1	1	1	1	1	1	6	0	37	72	35	0
1394	43	0	1	0	0	4	0	2	2	2	2	2	2	2	4	1	3	1	1		3	3		40	60	49	0
1395	38	0	0	1	0	4	1	3	2	1	2	1	1	1	1	2	5	1	2	1	1	11	15	45	71	20	1
1396	52	0	0	0	0	3	1	1	2	3	3	2	2	2	3	2	3	1	4	3	2	4	0	39	67	31
1398	38	0	0	1	0	3	1	2	2	2	3	2	2	3	3	2	2	2	2	2	3	6	9	39	72	18	0
1401	41	1	0	1	0	2	1	1	1	1	3	3	3	1	1	1	4	1	4	4	2	2	0	44	68	18	0
1403	34	0	0	0	0	2	1	1	1	1	1	2	2	1	1	1	1	1	1	1	1	2	0	42	70	29	0
1404	38	0	1	1	1	1	0	4	4	4	5	5	4	4	4	4	3	4	4	5	5	3	13	43	62	52
1405	35	0	0	0	0	5	1	2	2	2	2	2	2	2	3	2	3	3	3	3	2	12	14	40	60	50	0
1407	58	1	0	0	0	3	1	3	3	3	3	3	3	3	2	4	4	4	4	4	4	10	0	46	62	37	0
1408	42	1	1	0	0	2	1			3	2	1	2	3	5	5	4	4	5	5	4	22	18	36		52	1
1410	42	1	1	1	0	3	1	3	2	2	2	1	2	2	3	1	1	3	2	3	3	5	0	41	61	49	0
1412	52	1	1	0	0	5	1	3	3	3	3	2	2	2	1	1	1	1	1	2	3	5	0	38	57	30	0
1414	31	1	0	1	1	1	1	1	1	1	1	2	1	1	1	1	2	1	1	1	1	13	0	44	70	44	0
1419	31	1	1	1	1	1	1	4	3	3	4	5	4	3	5	2	3	3	2	3	4	15	11	33	49	36	1
1420	47	0	0	1	0	3	1	3	3	3	4	3	3	3	3	3	3	4	4	4	4	4	0	40	72	19
1421	44	0	0	1	0	3	1	2	2	1	4	3	3	3	3	2	3	4	3	3	4	3	2	44	65	35	0
1422	36	1	1	1	0	2	1	2	2	3	3	3	2	3	4	3	4	3	2	3	4	4	7	39	72	16	0
1423	32	1	1	0	1	1	1	1	2	1	1	1	1	1	1	1	1	1	1	1	1	2	0	48	72	27	0
1424	39	0	1	0	1	1	0	2	2	4	4	1	1	1	1	1	1	1	3	3	3	27	21	30	54	33	1
1425	33	0	0	0	1	1	1	2	3	2	3	2	3	3	3	5	3	3	2	3	4	13	14	31	55	50	1
1429	54	1	0	1	0	3	1	1	3	1	2	1	2	1	1	1	1	4	3	1	1	3	0				0
1430	34	0		1	1	1	1	4	4	2	4	2	3	3	3	1	4	2	3	5	4	16	15	22	37	39	1
1431	34	1	1	0	0	2	1	3	4	3	3	3	4	4	4	3	4	4	3	3	4	12	0	43	62	55	1
1434	45	0	1	0	0	5	0	4	2	2	4	2	2	2	2	4	1	1	1	4	3	13	10	35	54	25	0
1435	50	0	1	1	1	1	0	2	2	2	3	3	2	2	2	2	1	1	2	2	3	12	5	40	63	23	0
1438	39	0	0	0	1	1	0	3	3	3	3	3	2	2	4	4	4	4	4	3	4	11	13	29	47	37	1
1440	26	1	0	1	0	3	1	3	3	4	3	3	2	2	2	3	2	1	4	3	4	11	5	46	63	22	0
1442	30	1	1	0	0	2	1	3	2	3	4	4	4	5	3	4	5	4	3	4	5	12	10	32	50	42	1
1443	37	0	1	1	0	3	1	2	3	3	3	3	3	2	2	2	2	2	2	1	3	13	7	39	57	38	0
1444	39	0	1	0	0	3	1	1	1	1	1	1	2	2	1	1	1	1	1	1	1	2	5				0
1445	39	1	0	1	0	3	0	4	4	3	3	4	5	4	5	3	4	5	4	3	5	18	14	38	57	50	1
1447	40	1	0	0	1	1	1	2	2	2	2	2	2	2	3	2	3	3	2	4	2	5	8	40	60	51	1
1448	37	1	0	0	1	1	1	1	1	1	1	1	1	1	1	1	1	1	1	1	1	11	12	25	41	48	1
1449	31	1	0	0	0	5	0	1	3	3	4	3	1	1	5	2	5	1	1	4	3	1	0	47	72	27	0
1451	34	1	1	0	0	2	1	4	5	5	3	4	4	5	5	5	5	5	4	4	5	20	18	44	63	53	1
1453	43	0	1	0	0	3	1	1	2	2	3	1	2	2	3	1	1	2	3	3	3	1	0	42	69	15	0
1455	46	0	1	1	0	3	1	2	2	2	3	3	3	2	3	4	4	3	3	3	4	16	6	33	50	46	0
1456	41	1	1	1	0		1	1	1	1	1	1	1	1	1	1	1	1	1	1	1	2	0	40	71	23	0
1457	57	0	1	1	1	1	1	1	1	1	3	1	1	1	1	3	1	1	1	1	1	7	3	32	48	49	0
1458	38	0	0	1	0	4	0	3	3	2	4	3	3	3	3	2	2	1	2	2	3	22	9	34	54	40	0
1459	32	0	0	0	0	5	1	1	1	1	1	1	2	1	1	1	1	1	1	3	1	7	1				0
1460	28	1	0	1	1	1	1	1	2	2	3	4	4	4	4	4	4	2	4	4	4	13	7	40		32	0
1463	43	1	0	1	1	1	0	1	2	3	5	4	3	3	2	4	3	3	2	4	4	2	2	32	52	39	1
1464	35	1	0	1	0	5	1	3	3	1	3	4	2	4	3	3	3	1	5	3	4	9	13	28	39	39	1
1465	35	0	0	0	0	5	0	4	4	2	4	3	3	3	1	1	1	2	2	3	4	9	8	48	72	31	1
1466	35	0	0	0	1	1	1	2	3	3	3	3	3	3	4	5	5	4	4	5	4	10	13	44	59	49	0
1467	60	0	1	0	0		0	1	1	1	1	1	1	1	1	1	1	1	1	1	1	6	3	44		15	0
1468	37	1	1	1	1	1	0	1	2	2	2	2	2	2	3	1	1	1	1	3	3	12	2	43	69	20	0
1469	33	1	0	1	1	1	1	3	3	3	3	3	3	3	3	5	4	2	2	3	4		12	40	65	34	1
1470	51	0	0	1	1	1	1	2	3	2	4	1	1	2	3	3	2	1	2	4	3	5	0	27	54	23	0
1472	39	0	0	1	1	1	1	3	2	3	3	3	3	3	4	5	2	3	3	4	4	10	5	31	57	26	1
1473	41	0	0	0	1	1	1	3	3	4	5	4	4	3	1	4	3	2	4	5	4	11	6	48	67	22	0
1474	46	0	0	0	0	4	0	3	4	4	4	4	5	3	4	4	4	1	4	4	5	12	7	48	72	33	1
1475	44	1	1	1	1	1	1	3	2	3	4	3	3	4	3	3	4	2	1	3	4	16	12	37	50	44	1
1477	49	0	0	0	0	2	0	2	2	2	2	2	2	1	4	4	3	4	4	4	2	12	7	46	67	30	1
1480	39	0	0	1	0	3	0	1	1	1	2	1	1	1	5	1	1	1	3	3	1	2	1	41	68	30	0
1481	41	1	1	1	1	1	1	1	1	1	1	1	1	1	1	1	1	1	1	1	1	3	0	44	70	10	0
1482	42	1	1	1	1	1	1	4	3	3	4	4	4	3	4	4	3	4	5	4	5	12	4	36	65	41	1
1483	48	0	1	1	0	4	0	3	3	4	3	3	3	4	4	3	4	4	4	4	4	22	11	33	58	38	0
1484	33	0	1	0	0	4	1	3	3	2	4	3	2	2							4			17	59	28
1486	51	0	0	0	0	2	1	1	1	1	2	2	1	1	2	1	1	3	4	2	1	13	19	17	30	43	0
1487	26	0	0	0	0	4	1	3	3	2	2	3	5	1	1	3	2	2	3	3	4	10	17	38	69	23	0
1489	36	1	1	0	0	3	0	2	2	2	2	2	2	2							3	6	3	32	48	41	0
1491	50	1	0	0	1	1	1	5	1	2	2	1	1	1	2	2	2	2	3	3	2	8	6	31	51	30	1
1493	42	0	0	1	0	2	1	3	3	3	3	4	4	3	4	4	3	3	4	4	4	9	10	31	54	35	1
1494	41	0	0	0	1	1	1	3	2	3	4	4	3	3	3	4	3	2	3	4	4	11	8	27	48	32	0
1495	32	0	0	1	0	2	1	1	1	3	4	4	4	3	4	4	5	1	2	5	4	13	8	34	70	35	0
1496	30	1	0	0	1	1	1	3	3	3	3	3	3	3	3	3	3	3	3	3	4	18	14	32		38	0
1498	41	0	0	1	0	2	1	4	4	4	4	3	3	2	4	4	4	2	3	4	4	4	0	39	67	36	0
1499	36	0	1	1	0	3	1	1	1	1	3	1	1	1	1	2	2	1	2	3	1	9	1	40		36	0
1500	47	1	0	0	0	3	1	2	2	2	3	2	2	1	2	2	3	2	4	3	2	5	0	35	62	29	0
1501	42	1	1	1	0	3	1	1	1	1	1	1	1	1	2	1	1	1	1	1	1	2	0	44	71	20	0
1505	40	0	1	0	0	3	1	2	1	2	2	2	2	2	1	1	1	1	2	1	1	4	0	39	67		0
1507	57	1	1	1	1	1	1	3	3	3	3	3	3	3	3	3	3	3	3	3	4	13	13	25	40	32
1508	43	0	0	0	1	1	1	1	1	1	2	1	1	1	3	1	3	1	1	3	1	24	20	37	64	45	0
1509	51	0	0	1	0		0	3	3	3	3	1	3	2	1	2	2	1		2	3	8		39	72		0
1513	37	0	0	1	0	5	1	1	3	1	3	3	3	1	1	1	1		5	4	2	14	18	44	57	18	0
1514	37	0	0	1	0	3	1	1	2	2	2	1	2	1	1	1	3	1	1	1	1	2	0	37	67	25	0
1515	35	0	1	1	0	3	1	2	3	3	4	3	3	4	3	2	2	3	4	4	4	16	9	36	56	28	0
1516	45	1	1	0	0	3	1	3	3	3	3	4	4	3	2	3	3	3	2	3	4	16	10	46	68	26	0
1517	50	1	1	1	1	1	0	2	2	3	2	2	3	3	4	3	3	2	2	4	4	7	0	29	69	26	0
1522	41	0	0	1	1	1	1	1	1	1	1	1	1	1	1	1	1	1	1	3	1	8	2	46	69	17	0
1524	40	0	0	0	0	2	1	1	1	1	2	1	1	1	1	2	1	1	1	1	1	1	0	25	63	17	0
1525		0	0	0	1	1	0	5	3	4	2	4	5	5	4	5		4	4	5	5	17	16	37	55	45	1
1526	42	1	1	0	0	4	1	2	2	2	2	2	2	1	2	2	2	1	3	2	3	9	1	40	67	19	0
1527	40	1	1	1	1	1	1	2	2	1	1	1	1	1	3	2	3	1	2	2	1	3	3	37	66	30	0
1528	35	1	0	0	0	3	0	2	2	2	2	2	2	1	4	2	1	1	2	2	3	6	0	36	58	27	1
1529	34	0	0	1	0	5	1	2	1	1	4	1	1	1	1	4	2	2	2	4	2	10	14	39	61	37	0
1530	42	1	0	1	0	4	1	3	4	4	2	4	3	3	5	4	4	3	4	5	4	2	1		66		1
1531	44	0	0	0	0	2	0	1	1	1	1	1	1	1		3	5	3	1	2	2	10	12	38	55	23	0
1533	40	0	0	1	1	1	1	2	3	3	4	2	2	1	4	4	2	1	1	5	3	24	19	41	67	54	0
1534	37	0	0	0	1	1	0	1	1	1	2	1	1	1	1	1	1	1	2	2	1	3	0	23	68	27	0
1535	40	1	1	0	1	1	1	3	2	3	2	2	4	3	4	5	4	5	2	4	4	18	14	35	61	35	1
1536	35	0	1	0	1	1	0	3	3	3	3	3	2	3	3	3	3	3	3	3	4	19	12			45	0
1537		0	1	0	0	2	1	4	4	4	3	3	3	3	3	3	3	4	4	3	4	11	9	34	54	44	1
1538	38	1	0	1	1	1	0	3	3	3	3	3	3	3	3	3	1	1	3	4	4	11	14	47	72	21	0
1540	40	1	0	0	0	5	1	2	1	1	1	1	1	1	1	1	1	1	1	1	1	5	0	41	66	27	0
1541	42	0	0	0	0	4	0	2	4	3	3	3	4	3	1	4	1	1	1	3	4	7	3	31	51	20	0
1542	33	0	1	1	0	2	1	2	3	3	3	3	4	3	3	3	3	4	3	3	4	19	15	40		45	1
1544	36	1	0	0	0	2	1	1	1	2	2	1	1	1	1	1	1	1		1	1	0	0	39			0
1547	51	1	1	1	1	1	1	3	2	3	3	2	3	3	4	4	2	3	4	4	4	6	0	40	63	33	0
1548	36	0	0	0	0	4	1	3	2	1	2	2	2	2	4	4	4	2	1	4	2	1	0	48	72	29
1549	59	0	1	0	0	3	1	2	2	2	2	2	2	1	3	4	3	3	3	4	2	14	4	39	48	41	0
1552	45	0	1	1	0	3	1	1	2	1	3	1	1	1	1	1	1	1	1	1	1	0	0	45	70	23	0
1553	40	1	1	1	0	5	1	4	3	1	3	4	5	4	1	1	1	1	4	3	4	12	3	48	72	14	0
1555	39	0	1	0	0	3	1	1	1	1	1	2	1	2	4	2	4	2	2	2	2	1	2	41	71	28	0
1557	30	0	0	0	0		1		5	5	5	4	3	3	3	3	3	2	3	3	5	4	1			53	0
1558	47	0	1	0	0	2	1	2	2	2	2	4	4	2	3	2	2	2	2	4	4	17	20	41	63	50	0
1560	40	1	0	0	0	2	1	1	2	2	2	2	2	1	1	2	1	1	1	3	1		0			15
1561	37	0	1	1	0	3	1	1	1	1	1	1	1	1	2	2	2	1	2	2	1	9	3	41	61	31	0
1562	37	1	0	0	1	1	1	2	3	3	3	1	1	1	2	2	1	1	4	4	3	13	7	35	72	17	0
1564	38	0	1	0	1	1	1	1	3	2	3	1	2	1	3	3	5	4	1	1	2	0	2	47	64	45	1
1565	39	0	0	0	0	5	0	3	3	3	3	2	3	2	4	4	2	3	2	2	4	3	7	15	25	24	0
1567	44	1	1	0	1	1	1	1	1	1	1	1	5	1	5	1	1	1	3	4	2	1	0	46	72	21	0
1568	41	0	0	1	0	2	1	1	1	1	1	1	2	1	1	1	1	1	1	2	1	13	9	39	54	41	0
1569	33	1	0	0	0	5	1	3	4	3	3	1	1	1	2	2	2	1	1	1	3	10	5	38	65	15	0
1570	40	0	1	0	0	3	1	3	1	1	1	1	1	1	1	2	1	1	1	2	1	6	0	48	72	31	1
1571	35	0	0	1	1	1	1	1	2	1	1	1	1	1	5	5	1	1	1	1	1	0	0	39	62	38	0
1572	52	0	0	1	1	1	1	2	2	2	2	3	2	2	3	3	3	2	3	3	2	13	10	34	68	24	0
1574	46	1	1	1	0	3	1	1	2	2	2	1	2	1	1	1	1	1	4	2	1	6	4	38	72	15	0
1575	38	0	0	0	0	5	1	1	4	3	2	1	3	4	5	4	3	1	1	3	4	19		29	45	45	0
1576	46	0	0	0	1	1	0	3	3	3	4	3	3	3	3	3	3	3	2	3	4	12	7				0
1577	47	1	0	1	0	2	1	4	3	2	1	2	3	2	4	3	4	5	4	3	4	9	3	36	50	42	1
1579	40	0	0	0	1	1	0	1	3	2	3	2	1	1	4	4	3	1	3	3	2	21	15	42	63	17	0
1580	51	1	1	0	0	3	1	2	2	1	3	2	2	2	2	4	2	1	2	4	2	7	0	46	72	14	0
1581	40	1	1	1	1	1	1	3	3	3	3	2	1	3	1	1	3	2	4	4	4	6	0	36	57	30	1
1582	48	0	0	1	0	3	1	1	1	1	1	1	1	2	4	4	1	1	1	1	1	12	0	32	70	25	0
1584	47	0	0	1	0	2	1	1	2	2	3	2	2	2	2	2	2	2	2	2	3	9	4	47	68	40	0
1586	38	0	0	1	0	3	1	2	3	2	4	1	1	1	1	1	1	1	1	1	3	5	1	41	63	10	0
1587	44	0	1	1	0	2	1	3	2	2	3	1	2	1	1	1	1	1	2	2	3	2	0	38	71	18	0
1588	38	1	1	1	1	1	1	4	4	4	4	4	3	3	5	4	2	1	4	5	4	21	21	43	41		1
1589	43	1	0	1	0	2	1	3	1	2	3	1	2	1	3	2	2	3	1	2	3		4	36	48	38	1
1590	54	0	0	1	1	1	1	2	3	2	3	1	1	1	1	2	3	1	1	4	3	2	0	40	71	26	0
1591	47	0	1	1	0		1	2	2	1	3	2	2	1	2	3	3	2	1	1	3	8	7	41	59	41	0
1592	50	1	1	1	0	4	1	1	1	1	2	1	1	1	1	1	1	1	1	1	1	0	0	43	72	25	0
1593	53	0	1	1	0	3	0	2	2	1	2	3	2	2	3	3	1	1	1	1	3	6	4	37	66	23	0
1594	33	0	0	1	0	4	1	3	2	2	3	3	2	2	1	2	2	3	3	3	3	1	2	48	72	11	0
1596	44	0	1	1	0	4	1	1	2	1	2	1	1	2	1	2	1	1	1	2	1	1	0	38	72	17	0
1597	40	0	0	1	0	3	1		1	1	1	1	2	1	4	2	2	1	1	3	1	3	0	46	71	26	0
1599	42	1	0	0	0	5	1	5	5	5	5	5	5	5	5	5	4	4	5	5	5	2	8	39	72	35	1
1600	42	0	0	0	0	5	0	1	1	1	1	1	1	1	1	1	1	1	1	1	1	0	0	38	69	14	0
1601	40	1	1	0	0	2	1	2	4	2	4	4	4	4	4	5	5	3	4	4	5	6	0	36	66	46	1
1602	52	0	1	1	0	5	1	4	4	1	2	1	2	2	3	1	1	1	1	3	3		14	36	59	38
1604	34	0	0	1	0	4	1	1	1	1	3	3	1	1	1	3	3	3	3	3	2	13	3			44	0
1605	47	0	1	1	1	1	1	3	3	3	3	3	3	3	4	4	4	4	4	4	4	6	0	44	68	23	0
1606	45	1	1	1	0	3	1	3	2	1	2	2	3	3	4	3	2	2	3	3	4	8	3	42		29	1
1607	28	1	0	0	0	3	1	2	3	3	4	4	2	2	5	2	2	5	5	5	4	23	6	38	72	39
1608	38	1	0	0	1	1	1	2	1	3	2	2	3	5	3	2	3	3	1	5	4	17	14	34	61	35	1
1609	31	1	1	1	1	1	1	1	2	2	3	1	2	1	3	3	4	3	3	3	2	10	7	46	71	22	1
1610	59	0	1	0	0	5	0	3	3	2	2	2	2	2	4	1	2	2	2	2	3	7	0	48	72	22	0
1611	33	1	0	0	0	2	1	2	2	1	1	2	2	1	3	1	2	1	1	2	1	21	21	31	55	28	0
1614	53	0	0	0	0	4	1	3	3	2	3	3	4	4	3	2	1	3	4	4	4	15	13	37	54	46	1
1617	32	0	0	0	0	3	0	2	3	5	3	3	3	3	3	4	3	3	3	2	4	16	10	29	40	40	1
1618	40	1	0	0	1	1	1	1	3	4	3	3	3	3	4	4	4	3	4	4	4	24	17	31	49	40	1
1619	45	0	0	1	1	1	0	1	1	1	1	1	1	1	3	3	3	3	3	3	2	4	0	40	65	19	0
1620	40	0	1	0	0	5	1	3	2	1	3	2	1	1	1	1	1	1	3	1	3		0	38	72	19	0
1621	44	0	1	0	0	2	1	3	4	4	5	4	4	1	2	4	4	3	4	4	4	13	6	36	64	32	0
1622	46	0	1	0	0	2	1	3	1	1	3	1	1	1	1	1	1	1	1	1	1	0	0	45	72	23	0
1623	40	0	1	0	1	1	1	4	5	4	2	3	4	4	5	3	3	4	5	4	5	18	13	41	58	51	1
1625	38	0	0	1	1	1	1	1	1	1	3	3	2	2	3	1	1	1	1	4	3	8	0	48	72	40	0
1627	39	0	0	0	0	2	0	3	4	5	5	5	5	5	5	5	3	5	5	5	5	21	13	11	26	56	1
1628	32	0	0	1	0	4	1	1	1	1	1	1	1	1	3	3	2	1	1	1	1	4	3	40	67	31	0
1629	26	0	1	1	1	1	1	5	5	3	4	4	3	5	4	5	5	3	5	5	5	17	15	36	59	49	1
1631	28	0	0	1	1	1	1	1	1	1	1	1	1	1	4	1	1	1	1	2	1	9	11	43	72	24	0
1633	32	0	1	0	0	2	1	5	5	5	4	5	5	4	5	4	5	3	5	5	5	30	21	20	50	45	1
1634	43	0	0	1	0	3	1	3	3	4	4	2	3	4	4	4	4	4	4	4	4	21	0	40	59	52	1
1635	44	0	0	0	1	1	0	1	1	1	1	1	1	1	4	2	3	3	1	2	1	8	1	40	69	35	0
1636	50	1	1	1	0	5	1	2	3	2	3	2	3	3	2	3	2	1	2	4	4	10	10			11	0
1637	35	0	0	0	0	2	1	1	3	4	1	2	3	2	3	4	1	4	3	3	4	8	12				1
1638	45	1	0	1	1	1	1	3	3	4	3	3	3	3	4	1	3	1	1	4	4	9	5	41	70	25	0
1639	49	0	0	1	0	5	1	2	2	3	3	2	2	2	1	4	1	4	1	4	3	3	5	44	70	22	0
1641	47	1	0	1	0	2	0	2	4	3	3	2	1	2	1	2	1	2	1	3	3	7	5	42	60	38	1
1644	38	1	1	1	1	1	1	1	1	1	1	1	1	1	4	1	1	5	5	4	2	28	19	48	71	30	1
1645	38	0	1	1	0	3	1	3	4	4	2	3	2	2	3	1	1	1	3	2	3	17	18	29	37	32	1
1646	31	1	1	0	0	2	1	3	2	3	3	3	4	3	4	2	2	3	3	4	4	13	9	29	45	40	1
1648	42	0	0	0	0	2	0	3	3	3	3	3	3	2	3	3	1	4	4	4	4	7	3	41	69	30	0
1649	40	0	0	1	1	1	0	1	3	3	3	3	3	2	2	3	3	1	1	3	3	5	2	18	40	42	1
1652	33	0	0	0	0	4	1	1	3	3	3	3	3	2	1	1	1	1	2	4	3	0	0	40	70	26	0
1653	38	0	1	1	0	3	1	3	2	2	2	2	2	2	3	4	2	1	1	2	3	7	5	34	62	34	0
1656	49	1	0	1	1	1	1	1	1	2	2	1	1	1	1	1	1	1	1	1	1	10	5	38	69	26	0
1657	31	0	0	1	0	4	1	3	4	4	4	3	3	3	4	4	4	2	4	4	4	5	4	41	72	26	0
1658	35	1	0	0	1	1	1	2	2	3	3	2	2	2	4	3	3	2	4	4	4	9	5	35	53	33	1
1659	30	0	0	0	0	5	1	2	1	2	2	2	2	2	2	1	1	1	1	1	1	10	4	38	70	27	0
1660	51	0	0	1	0	3	0	1	1	1	1	1	1	1	1	1	1	1	1	1	1	8	0	36	53	23	0
1663	32	0	0	0	0	2	1	1	3	3	3	3	3	3	3	3	3	3	4	3	4	5	4	41	66	34	0
1664	45	0	0	0	1	1	0	1	1	1	3	3	3	3	3	2	2	3	3	4	2	4	2	40	64	30	0
1665	31	0	1	0	0	2	1	4	4	4	5	5	3	4	5	5	4	4	4	5	5		10	44	66	55	1
1667	41	1	1	1	0	2	1	1	1	5	1	1	5	4	1	1	4	1	4	4	4	6	0	43	57	30	1
1668	55	0	1	0	1	1	0	3	3	3	3	3	3	3	4	3	3	3	3	3	4	12	7	35	60	22	0
1670	35	1	1	1	0	2	1	3	3	4	5	4	4	5	5	5	5	5	5	5	5	16	2	46	72	38	1
1672	36	1	1	1	0	4	1	1	2	2	2	1	1	1	1	5	5	1	1	5	2	11	0	33	72	18	1
1673	40	1	1	0	0	5	1	3	3	2	3	2	2	1	1	1	1	2	2	2	3	4	0	48	72	17	0
1674	46	1	1	1	1	1	1	1	2	2	3	2	2	2	3	4	3	2	3	4	2	1	1	40	70	22	1
1675	52	1	1	1	0	5	1	1	1	1	1	1	1	1	2	4	3	3	1	1	1	0	14	41	65	33	1
1676	44	1	1	1	0	3	1	2	3	3	3	3	3	3	4	2	5	1	4	4	4	3	0	33	69	14	1
1677	43	0	1	1	0	5	1	3	3	3	3	2	3	3	2	3	2	2	2	4	4	2	1	43	69	22	0
1679	35	1	0	0	0	2	1	3	3	3	3	3	3	3							4	0	0	48	72	42	0
1680	28	0	0	0	0	2	0	1	1	1	1	2	1	1	3	2	2	3	3	3	2	1	1	33	55	26	0
1682	39	0	0	1	0	3	1	4	4	3	2	3	3	2	4	1	3	3	2	4	4	6	4	42	71	25	0
1684	31	0	0	1	0	2	1	5	5	5	4	4	4	5	5	5	5	5	4	4	5	19	19	45	67	55	1
1685	33	0	0	0	1	1	1	1	1	1	3	2	2	2	2	2	2	1	2	4	2	14	9	39	68	17	0
1686	31	0	0	0	1	1	1	5	4	3	3	2	2	3	2	4	2	2	2	2	4	16	21	45	69	27
1688	46	0	0	0	0	2	0	2	1	1	2	2	2	1	2	2	4	4	3	2	2	11	4	44	64		1
1689	40	0	1	0	1	1	1	1	1	1	1	1	1	1	3	3	3	3	3	3	2	6	0	45	66	53	0
1690	52	0	1	1	1	1	1	2	2	2	4	3	3	3	1	4	3	3	4	4	4	4	5	44		15	0
1691	41	0	0	1	0	3	1	1	1	1	1	2	1	1	1	2	2	1	1	2	1	14	7	32	67	22	0
1692	33	0	0	1	0	5	0	1	4	4	4	4	4	4	4	4	4	2	2	5	4	11	7	45	65	17	0
1693		0	1	1	0	5	1	3	2	2	2	1	2	1	3	1	3	1	1	1	3	12	6	43	65	26
1694	43	1	1	1	0	2	0	2	3	3	3	4	2	3	1	3	3	3	3	3	4	6	0	46	71	29	0
1696	39	0	0	0	1	1	1	2	2	2	2	2	2	2	3	2	2	2	2	2	3	5	3	38	58	23	0
1697	21	1	1	1	1	1	1	1	1	1	1	3	3	2	3	1	5	4	5	5	2	24	21	42	68	42	0
1698	46	1	0	0	1	1	1	3	4	3	3	4	4	4	4	4	5	5	4	4	5	19	18	41	61	49	1
1699	39	0	1	0	0	3	1	3	3	3	3	3	3	2	3	1	2	3	3	3	4	5	7	32	68	35	0
1700		1	0	0	0	2	1	3	2	3	2	4	1	1	1	1	1	2	1	1	3	4	0	46	70	19	0
1701	43	1	1	1	0	3	1	3	3	3	4	3	3	3	4	2	2	1	4	5	4	3	3	27	72	15	1
1704	39	0	1	1	0	3	1	2	2	1	2	2	2	2	3	2	4	1	1	3	2	3	0	26	66	28	0
1705	31	0	0	0	1	1	1	5	5	4	2	2	4	5	4	4	3	2	4	3	5	1	2	33	59	38	0
1706	45	1	0	0	1	1	1	4	3	3	5	3	3	3	2	4	4	3	1	1	4	15	10	35	52	47	1
1707	35	0	1	1	0	3	1	1	2	2	2	3	3	3	2	3	2	1	1	4	3	3	3	44	71	20	0
1708	32	1	0	1	1	1	1	3	3	3	3	4	3	2	3	3	3	3	3	3	4	7	0	38	67	27	0
1711	57	1	0	1	0	5	1	4	2	4	4	4	3	2	2	2	1	1	3	3	4	12	7	31	48	28	1
1712	45	0	0	1	0	3	0	3	3	3	2	3	3	3	2	2	2	2	2	2	4	17	18	41	69	18
1713	51	1	1	1	0	3	1	2	2	2	2	2	2	2	2	2	3	2	2	2	3	3	3	46	66	27	0
1714	34	1	0	0	1	1	1	3	3	3	4	4	3	2	3	2	2	4	3	4	4	20	11	33	46	42	1
1715	32	0	1	1	0	3	1	1	3	2	3	2	2	2	3	3	2	1	1	1	3	5	0	36	60	21	0
1716	40	0	0	0	0	3	1	1	3	1	2	3	2	2	3	1	1	1	2	1	3			42	65	47
1718	42	1	1	0	1	1	1	3	3	4	3	4	4	4	3	3	3	3	4	3	4	14	15	31	44	38	1
1721	36	1	0	0	1	1	1	1	2	3	3	1	1	2	2	1	1	1	1	1	3	11	5	31	63	28	0
1722	41	0	1	1	0	5	1	1	1	1	4	1	1	1	2	1	1	1	1	3	1	8	12	42		34	0
1723	55	1	0	0	1	1	1	2	3	2	2	1	3	1	3	1	3	1	3	4	3	8	10	36	66	15	0
1724	33	1	1	0	1	1	1	2	2	3		3	3	3	3	4	3	4	4	3	4		1	20		21	1
1725	40	0	0	1	1	1	1	1	3	3		2	4	5		5	4	5	4	4	4	17	16	41	57	33	1
1726	40	1	1	1	1	1	1	3	3	3	3	3	3	3	4	4	3	3	3	3	4	13	0	37			1
1729	38	0	1	1	1	1	0	3	3	4	4	3	3	4	3	3	3	3	3	3	4		15				0
1730	60	0	0	0	1	1	1	3	3	3	4	3	4	4	3	4	2	4	4	4	4	9	11	28	39	35	1
1732	31	1	0	0	0	3	1	3	3	3	3	4	4	3	5	4	2	2	5	5	4	19	14	41		35	1
1733	27	1	0	0	1	1	0	3	2	1	3	3	3	3	4	2	2	3	1	1	3	18	9	26	40	47
1738	32	1	0	1	1	1	0	3	3	3	3	3	3	3	3	3	3	4	3	3	4	8	2	27	36	39	1
1739	43	0	1	0	0	3	1	1	2	2	2	1	2	2	1	1	1	1	1	1	1		1	39		30	0
1740	42	0	0	1	0	4	1	1	1	1	1	1	2	1	3	5	1	1	1	1	1	2	6	41	70	35	0
1741	49	0	0	1	0	2	1	3	5	3	4	2	3		3	4	2	3	4	3	4	4	3	34	61	41	1
1742	38	0	0	1	0	3	0	5	3	1	3	3	3	3	3	4	3	3	3	3	4	0	2	41	59	32	0
1743	34	0	0	0	0	2	1	1	1	3	3	3	3		2	4	2	2	4	4	4	0	0	32	52	23	0
1744	54	0	0	0	0	3	1	2	2	2	1	1	1	1	4	3	1	1	1	1	1	8	7	38	59	43	0
1745	46	0	0	0	0	5	0	3	3	4	4	1	1	1	1	1	1	1	4	4	3	0	0	48	72	60	0
1746	33	0	0	0	0	2	0	3	3	3	3	3	3	3	3	3	3	3	3	3	4	5	6	48	72	20	0
1747	31	0	1	0	1	1	1	1	1	1	1	1	1	1	1	1	1	1	1	1	1	0	0	44	59	24	0
1748	44	0	1	1	0	3	1	2	3	2	2	2	2	2	3	2	3	2	3	2	3	0	0	44	70	31	0
1749	50	1	1	1	0	3	1	3	3	2	3	3	3	3	3	3	3	3	3	3	4	2	8	36	62		1
1751		1	1	0	1	1	1	5	3	1	1	2	1	4	4	3	1	1	5	5	4	21	11	23	43	29	1
1752	30	0	0	0	1	1	1	1	1	1	1	1	1	1	3	3	3	3	3	3	2	13	6	39	60	48	0
1753	46	0	0	0	0	5	0	1	1	1	1	1	1	1	1	1	1	1	1	1	1	8	2	41	69	21
1754	39	1	1	1	0	5	1	1	2	1	2	1	1	1	5	1	3	3	3	1	2	3	3	48	72	27	0
1757	32	1	0	0	0	2	1	2	1	2	2	1	2	2	2	1	2	2	1	2	1	10	2				1
1759	40	0	1	1	0	3	1	2	2	2	2	2	2	2	1	2	3	3	4	3	2	9	5	38		21	0
1761	45	1	0	1	0	2	1	4	4	4	4	1	2	2	3	5	5	3	5	3	4	3		42	72	26	0
1763	34	0	0	1	0	5	1	1	3	1	4	3	2	2	2	1	3	1	3	5	3	6	3	40	71	22	0
1764	37	0	0	0	1	1	1	3	3	3	4	1	1	1	1	2	1	1	2	4	3	27	20			26	0
1766	34	0	1	0	0	3	1	3	2	2	3	2	2	1	1	1	1	1	1	2	3	7	5	35	69	21	1
1768	45	0	0	0	1	1	0	3	4	3	4	3	4	5	5	4	3	4	5	3	5	18	15	32	47	45	1
1769	36	1	1	1	1	1	1	1	1	1	1	1	1	1	1	1	1	1	1	1	1	3	0	46	71	20	0
1770	36	1	0	0	1	1	1	1	1	1	1	1	1	1	1	1	1	1	1	1	1	0	0	29	70	24	0
1772	40	1		1	1	1	0	1	1	3	3	1	1	1	4	3	1	1	1	1	1	7	1	38	64	21	0
1773	39	0	0	0	1	1	1	3	3	2	3	1	1	1	2	3	3	2	2	2	3	7	4	37	58	40	0
1774	31	1	1	0	1	1	1	1	2	2	1	2	1	2	2	3	3	3	1	4	2	1	1	36	66	38	0
1775	43	0	0	0	0	2	1	3	3	3	3	3	3	2	3	3	3	3	4	4	4	4	7	37	63	27
1778	32	0	0	1	1	1	1	3	2	2	2	1	2	2	4	2	2	2	2	4	2	20	9	40	63	45	1
1779	54	1	1	0	0	3	0	1	2	2	2	1	2	1	2	1	1	1	2	2	1	10	7	45	67	22	0
1780	46	0	0	1	0	4	1	2	1	1	3	2	1	1	2	1	3	1	1	3	1	2	0	29	62	19	0
1781	32	0	0	0	1	1	1	3	3	3	3	3	3	3	3	2	2	2	2	2	4	12	14	45	72	24	0
1782	33	1	1	0	0	2	1	2	3	3	3	4	4	3	4	3	4	3	4	4	4	15	11	33	52	40	1
1783	42	0	1	1	0	3	1	2	2	2	3	1	1	1	3	1	1	1	1	1	1		0	43	72	24	0
1784	36	1	0	1	1	1	1	2	2	2	2	1	2	2	1	3	1	1	2	1	3	7	7	41	71	25	0
1785	50	1	0	0	0	3	0	3	1	2	3	3	3		4	1	4	4	4	4	4	9	4	40	47
1786	27	1	0	1	1	1	1	1	1	3	1	2	2	3	5	4	5	4	5	5	2	3	2	44	66	25	0
1788	39	0	0	0	0	3	1								4	4	4	4	4	4	5
1789	34	1	0	0	0	4	1	3	3	2	2	2	3	3	3	1	2	1	1	1	3	3	0	40	72	14	1
1791	36	1	0	0	0	2	1	1	1	1	1	1	1	1	1	1	1	2	2	1	1	7	2	44		22	0
1792	32	0	0	1	0	2	1	3	2	2	3	1	1	1	3	3	1	1	3	4	2	5	1		61	20	0
1793	47	0	0	0	0	3	1	4	3	3	3	3	3	3	4	4	3	1	4	3	4	4	5	45	72	17	0
1794	40	0	0	1	1	1	1	1	1	1	1	1	1	1	3	3	3	3	3	3	2	12	13	34	71	44	0
1796	42	0	0	0	1	1	0	1	1	2	1	1	1	1	1	1	1	1	1	3	1	3	0	26	64	13	0
1797	37	0	1	1	0	2	1	2	2	2	2	2	2	2	3	2	4	1	2	2	3	9	0	40	72	27	0
1798	30	0	1	0	1	1	1	1	3	2	4	3	2	3	1	3	1	1	3	4	3	13	5	47	70	42	0
1800	42	1	0	0	1	1	0	2	3	2	2	2	4	2	4	2	4	2	4	2	4	16	12	35	46	45	1
1802	34	0	0	1	1	1	0	3	3	3	4	4	4	4	3	4	4	2	2	4	4	1	0	32	63	15	0
1803	49	0	1	1	0	4	1	1	1	1	1	1	2	2	1	2	1	1	3	2	1	3	0	32	61	29	0
1804	41	1	1	0	1	1	1	4	5	3	2	5	3	4	4	3	5	2	4	3	5	19	9	30	48	30	1
1805	30	0	0	0	0	5	1	1	1	1	1	1	1	1	3	1	1	2	2	2	1	9	7	40	70	33	0
1806	45	1	1	1	1	1	0	3	2	2	2	2	2	1	1	1	2	1	1	1	3		0	37	56	30	0
1807	40	1	1	1	1	1	1	4	3	4	4	3	4	3	4	5	5	4	5	5	5	15	13	42	64		1
1808	35	0	0	0	0	5	0	3	3	3	3	3	3	3	4	4	4	2	4	5	4	4	1	46	72	20	0
1810	46	1	1	1	1	1	1	2	2	3	2	3	3	3	3	2	2	4	3	3	4	8	3	40	67	22	0
1812	32	0	0	1	1	1	1	2	2	2	4	2	2	2	3	3	3	3	3	3	2	12	15	48	70	26	0
1813	35	0	1	1	1	1	1	2	2	3	3	2	3	3	4	4	2	2	4	4	4	4	0	36	62	34	0
1814	41	1	1	0	0	2	1	2	2	2	1	2	2	1	2	2	3	1	2	2	3		4	47	63	43	1
1816	33	0	0	1	1	1	1	1	1	1	1	2	1	1	1	3	2	2	2	2	1	0	0	35	54	26	0
1817	40	0	0	0	1	1	0	1	1	1	3	1	1	1	2	5	2	4	3	2	2	15	14	44	65	29	0
1820	30	1	1	0	1	1	1	1	1	1	1	1	1	1	1	1	1	1	1	1	1	13	5	30	60	32	0
1821	44	1	0	1	0	5	1	3	4	4	4	2	3	2	1	1	1	1	1	4	3	6	0	43	72	24	1
1822	47	1	0	1	0	4	0	4	4	5	4	5	4	3	4	2	4	2	3	4	5	14	5		66	24	0
1824	50	0	0	0	0	2	1	3	3	2	3	2	2	1	1	4	3	2	4	3	2	3	2	39	66	34	0
1825	39	1	1	0	1	1	0	1	1	1	1	1	1	1	2	1	2	2	2	1	1	7	0	38	58	44	0
1826	30	0	0	0	0	2	0	3	4	4	5	4	3	4	2	4	4	3	5	4	5	20	15	35	60	48	1
1827	35	0	0	0	1	1	1	4	1	1	3	2	2	2	4	2	2	2	2	2	3	0	0	37	71	24	0
1828	46	0	0	0	0		1	3	3	2	4	2	2	3	2	3	4	5	3	4	4	5	7	46	71	30	0
1829	42	0	0	0	1	1	1	1	2	1	1	1	1	1	3	3	3	3	3	3	2	2	0	46	71	17	1
1831	36	0	0	0	0	2	0	2	3	2	3	1	1	1	2	2	3	1	4	2	3	8		41	67	23
1832	46	1	0	1	0	3	0	4	1	3	4	1	2	1	2	2	2	1	1	2	3	8	2	43	59	39	1
1833		0	1	0	1	1	1	3	3	3	4	3	3	3	2	3	3	2	3	4	4	17	12	35	46	46	1
1834	41	0	0	1	0	3	1	3	5	3	5	3	3	3	1	2	2	1	1	2	3	2	0	38	72	15	0
1836	45	0	1	0	0	2	1	2	2	2	3	3	3	2	4	3	3	1	2	4	4	11	0	44	67	36	0
1837	37	0	0	1	0	3	1	2	2	2	2	2	2	1	5	4	4	1	4	1	2	11	5	38	70	26	0
1840	36	0	0	0	0	2	1	2	3	3	3	3	3	3	4	4	4	3	4	4	4	7	7	40	62	26	0
1843	37	0	0	0	1	1	1	1	2	2	2	1	1	1	1	1	1	1	1	1	1	5	0	42	71	16	0
1844	31	0	1	1	1	1	1	4	3	3	4	4	4	4	5	4	4	3	3	3	5	17	17	38	57	49	1
1845	40	0	0	0	0	5	1	2	3	1	2	2	2	2	3	3	2	3	3	4	2	7	6	43	69	42	0
1847	55	1	0	0	0	3	1	2	2	2	2	1	2	2	3	4	3	4	2	2	2		0	29	51	29	0
1848	42	1	1	1	1	1	1	4	2	3	2	4	3	3	3	4	2	4	3	2	4	2	0	33	55	45	0
1849	43	1	1	1	0	4	1	1	1	1	2	1	1	1	1	1	1	1	1	1	1	12	18	46	71	21	1
1850	32	0	0	0	0	3	0	1	2	1	3	1	1	2	1	3	3	1	3	3	2	15	9	35	51	42	0
1852	46	0	1	0	0	3	1	1	2	1	1	1	3	2	4	1	2	1	1	1	1	13	11		42	28	0
1853	32	0	1	0	1	1	1	4	3	2	1	1	2	2	3	4	2	1	1	4	3	4	3	42	68	19	0
1854	38	0	0	1	0	3	1	1	1	1	2	1	1	1	1	1	1	1	1	2	1	5	8	36	71	20
1855	36	1	0	0	0	3	1	3	3	3	3	3	3	3	3	3	3	3	3	3	4	13	12	41	62	42	1
1856	43	0	0	1	0	4	1	3	2	4	4	2	2	3	2	4	4	4	4	4	4			29	61	29	0
1857	30	1	1	1	0	2	1	3	3	3	3	3	4	3	4	4	5	4	4	5	4	7	4	40	66	28	0
1858	50	0	1	1	0	3	1	5		1	3	4	2	3	3	1	2	1	1	1	3	4	7	43		21	0
1861	49	1	0	0	1	1	0	1	1	1	1	1	1	2	2	1	1	1	1	5	1	0	0	44	67	37	0
1864	39	0	0	1	1	1	0	1	2	2	3	2	3	3	4	4	4	4	4	3	4	19	16	40	61	47	1
1866	42	0	0	0	0	3	1	2	2	2	3	1	1	1	2	1	2	1	1	1	1	4	0	40	65	27	0
1867	30	0	1	1	0	3	0	1	1	1	1	1	1	1	3	3	2	2	2	1	1	5	0	48	71	25
1870	51	0	0	0	1	1	0	4	4	4	4	2	1	1	5	4	1	1	2	1	3	22	17	26	21	57	0
1872	31		1	1	1	1	1	5	5	5	5	5	5	5	5	5	5	5	5	5	5	30	21	8	12	10	1
1873	37	0	1	1	1	1	1	4	3	4	4	5	3	4	3	3	3	4	3	3	5		0	37	56	44	0
1877	27	0	1	1	1	1	1	1	1	1	1	1	1	1	1	1	1	1	1	1	1	0	0	18	72	20	0
1881	28	1	0	0	1	1	1	4	4	4	4	3	4	3	4	3	4	3	5	4	5	13	4	41	56	43	1
1882	44	0	0	0	0	3	1	2	1	1	1	1	1	1	1	1	1	1	1	1	1	0	0	39	67	27
1883	34	1	1	1	0	2	1	2	2	2	2	1	2	2	3	3	3	3	3	3	2	10	1	36	64	42	0
1884	36	0	0	1	0	5	1	2	3	2	3	1	2	1	1	1	1	1	3	1	3	5	8	43	72	38	1
1886	26	1	0	0	0	2	1	4	3	2	3	2	3	2	2	2	3	3	2	2	3	10	2	37	57	31	1
1887	38	1	0	1	0	3	1	1	3	2	2	3	2	2	4	3	4	2	1	3	2	14	6	36	64	28	0
1888	46	0	1	0	0	3	0	3	1	1	1	1	1	1	1	1	1	1	2	1	1	13	0	34	70	20	0
1889	32	0	0	0	0	5	1	2	2	1	2	1	1	1	1	1	1	4	4	4	2	1	0	43	72	10	0
1890	39	0	1	1	0	3	1	1	1	1	1	1	1	1	1	1	1	1	1	2	1	2	0	41		29	0
1891	36	0	1	0	0	3	1	3	3	3	2	2	2	2	4	2	4	2	4	4	4	7	7	43	65	25	1
1892	34	0	0	0	1	1	1	3	4	3	3	2	2	3	2	2	2	2	4	3	4	13	10	22			1
1893	33	0	1	1	0	5	1	1	1	1	3	1	1	1	1	1	1	1	1	1	1	7	6	48	70	26	0
1894	40	1	0	0	0	2	1	2	3	2	3	1	2	2	3	3	3	2	3	4	2	8	3	29	51	30	1
1895	46	0	0	0	1	1	1	1	2	2	2	1	1	2	2	3	3	2	3	3	2	12	8	38	68	37	0
1896	30	0	0	1	0	3	1	1	2	2	2	2	2	2	4	1	1	1	4	1	3	7	2	46	69	48
1897	43	1	0	1	0	5	0	1	1	1	1	1	1	1	1	1	1	1	1	1	1	0	0	47	72	13	0
1900	39	0	0	0	1	1	1	3	3	3	3	3	3	3	3	3	3	3	3	3	4	12	14	48	71	57	0
1901		1	0	0	0	3	1	3	3	3	3	2	2	2	4	2	4	5	4	4	4	10		44	72	32	0
1902	31	0	0	1	1	1	1	4	4	4	4	3	3	4	4	3	4	5	4	4	5	16	15	32	44	43	1
1904	32	0	1	1	0	3	1	1	1	1	1	1	1	1	1	1	1	1	1	1	1	6	0	47	72	16	0
1905	46	0	0	0	1	1	0	1	3	3	5	3	3	4	5	5	1	1	3	4	4	25	20	34	55	33
1907	35	0	1	0	1	1	1	3	4	3	5	3	3	3	2	3	2	3	4	4	4	21	11	28	50	55	0
1909	33	0	0	1	1	1	1	1	1	1	1	1	1	1	1	1	1	1	1	1	1	1	0	36	70	25	0
1910	41	1	1	1	1	1	1	1	1	1	2	1	2	1	1	1	3	1	3	4	2	2	0	36	69	20	0
1911	46	0	1	1	1	1	0	2	2	2	3	1	1	1	1	2	1	1	2	4	3	3	0	33	64	23	1
1912	38	0	0	0	0	2	1	1	2	1	2	2	1	1	4	3	2	3	4	4	2	10	7	38	49	36	0
